# Supplementary material for: A transient helix in the disordered region of dynein light intermediate chain links the motor to structurally diverse adaptors for cargo transport
Source: PLoS Biol. 2019 Jan 7;17(1):e3000100. doi: 10.1371/journal.pbio.3000100 (PMC6336354; doi:10.1371/journal.pbio.3000100)
Supplement: S1 Data — (XLSX) [file pbio.3000100.s013.xlsx]

## Sheet: Fig 1D
Residue Number	SSP Score		Residue Number	GOR4 Helix Score
390	-0.132		385	0
395	-0.178		386	0
396	-0.178		387	0
397	-0.178		388	0
400	-0.372		389	0
403	-0.116		390	2
404	-0.116		391	2
407	-0.346		392	4
410	-0.189		393	33
411	-0.168		394	63
412	-0.178		395	64
413	-0.193		396	53
414	-0.153		397	52
417	-0.077		398	24
418	-0.125		399	32
419	-0.125		400	18
420	-0.202		401	10
425	-0.081		402	9
427	-0.188		403	4
428	-0.243		404	5
430	-0.469		405	4
433	0.178		406	8
434	0.045		407	8
436	-0.037		408	6
437	-0.088		409	22
438	-0.102		410	37
439	-0.084		411	64
440	-0.108		412	80
441	-0.013		413	87
442	-0.077		414	96
443	-0.035		415	100
444	-0.01		416	112
445	0.001		417	129
450	0.314		418	119
452	0.16		419	58
453	0.013		420	50
454	0.037		421	27
455	-0.06		422	61
456	-0.155		423	41
457	-0.105		424	81
460	-0.353		425	102
463	-0.061		426	93
464	-0.08		427	181
465	-0.07		428	209
466	-0.042		429	173
467	-0.134		430	197
470	-0.077		431	87
471	-0.123		432	432
472	-0.081		433	430
473	0.006		434	402
474	-0.063		435	347
476	-0.035		436	351
477	-0.116		437	280
478	-0.116		438	282
479	-0.12		439	245
483	-0.095		440	295
484	-0.163		441	368
485	-0.163		442	346
486	-0.181		443	481
489	-0.259		444	605
492	-0.247		445	590
493	-0.114		446	611
494	-0.114		447	612
495	-0.119		448	571
496	-0.016		449	490
497	0.056		450	449
498	0.041		451	492
499	0.091		452	386
500	0.137		453	202
501	0.146		454	98
502	0.102		455	47
503	0.103		456	18
504	0.081		457	5
507	-0.167		458	2
508	-0.167		459	3
509	-0.167		460	1
512	0.107		461	2
515	0.023		462	5
519	-0.147		463	6
520	-0.186		464	9
521	-0.11		465	14
522	-0.102		466	11
523	-0.08		467	12
524	-0.088		468	15
			469	47
			470	39
			471	28
			472	42
			473	37
			474	22
			475	14
			476	13
			477	21
			478	23
			479	6
			480	13
			481	15
			482	79
			483	113
			484	145
			485	190
			486	169
			487	93
			488	29
			489	48
			490	48
			491	199
			492	156
			493	383
			494	558
			495	637
			496	699
			497	661
			498	636
			499	642
			500	541
			501	603
			502	398
			503	169
			504	66
			505	20
			506	30
			507	18
			508	9
			509	7
			510	1
			511	2
			512	2
			513	2
			514	6
			515	5
			516	7
			517	40
			518	73
			519	104
			520	119
			521	118
			522	124
			523	81
			524	48
			525	43
			526	47
			527	81
			528	41
			529	59
			530	23
			531	2
			532	0
			533	0
			534	0

## Sheet: Fig 1E
Residue Number	R2 [s-1]		Residue Number	R1 [s-1]
389	3.88988		389	1.314
390	0		390	0
391	0		391	0
392	0		392	0
393	4.25417		393	1.194
394	0		394	0
395	3.57537		395	1.354
396	0		396	0
397	4.87707		397	1.413
398	4.67178		398	1.193
399	0		399	0
400	4.52126		400	1.285
401	3.688		401	1.28
402	0		402	0
403	4.69201		403	1.312
404	4.30277		404	0.877
405	0		405	0
406	0		406	0
407	4.78149		407	1.195
408	5.4753		408	1.22
409	0		409	0
410	5.02091		410	1.271
411	4.9764		411	1.429
412	5.24006		412	1.303
413	4.93811		413	1.233
414	5.21189		414	1.357
415	0		415	0
416	0		416	0
417	4.19258		417	1.275
418	3.36958		418	1.189
419	5.12144		419	1.018
420	4.26304		420	1.191
421	4.8731		421	1.153
422	0		422	0
423	3.66047		423	1.322
424	0		424	0
425	4.25127		425	1.253
426	0		426	0
427	5.66733		427	1.362
428	5.07133		428	1.32
429	0		429	0
430	3.2048		430	1.455
431	3.68677		431	1.4
432	0		432	0
433	5.80608		433	1.617
434	5.03371		434	1.493
435	0		435	0
436	4.30045		436	1.263
437	0		437	0
438	5.27358		438	1.431
439	4.56466		439	1.159
440	5.23155		440	1.198
441	5.39524		441	1.338
442	4.65618		442	1.289
443	4.86738		443	1.425
444	3.21173		444	1.555
445	0		445	0
446	0		446	0
447	0		447	0
448	7.355		448	1.35
449	0		449	0
450	6.54545		450	1.383
451	0		451	0
452	6.26715		452	1.519
453	5.90301		453	1.358
454	5.76642		454	1.274
455	5.19445		455	1.209
456	5.30957		456	1.48
457	4.65893		457	1.073
458	5.1214		458	1.265
459	0		459	0
460	4.48394		460	0.908
461	3.53499		461	1.001
462	0		462	0
463	4.32057		463	1.062
464	3.77953		464	1.178
465	4.63155		465	1.048
466	5.20821		466	1.137
467	4.42932		467	0.927
468	4.94085		468	1.038
469	0		469	0
470	3.9874		470	0.991
471	4.17313		471	0.897
472	4.32583		472	0.893
473	4.03281		473	1.302
474	4.33319		474	0.858
475	0		475	0
476	3.97879		476	0.804
477	0		477	0
478	6.01424		478	0.94
479	4.50031		479	1.04
480	4.38615		480	1.326
481	0		481	0
482	0		482	0
483	5.48041		483	1.207
484	0		484	0
485	6.09703		485	1.358
486	0		486	0
487	0		487	0
488	0		488	0
489	5.67732		489	1.213
490	4.89737		490	1.233
491	0		491	0
492	3.85048		492	1.345
493	3.31318		493	1.378
494	4.80618		494	1.413
495	0		495	0
496	6.18204		496	1.336
497	6.00265		497	1.377
498	5.03842		498	1.424
499	3.599		499	1.221
500	5.5373		500	1.536
501	4.77118		501	1.403
502	5.09492		502	1.464
503	7.86093		503	1.456
504	4.65608		504	1.357
505	0		505	0
506	0		506	0
507	4.29294		507	1.352
508	5.35725		508	1.322
509	4.48767		509	1.221
510	5.0241		510	1.184
511	0		511	0
512	3.61476		512	1.26
513	4.9688		513	1.249
514	0		514	0
515	4.22326		515	1.22
516	5.00701		516	1.299
517	0		517	0
518	0		518	0
519	4.15776		519	1.36
520	3.59839		520	1.22
521	4.17981		521	1.254
522	3.83963		522	1.195
523	4.73371		523	1.143
524	4.94689		524	1.424

## Sheet: Fig 1F
Residue Number	Relative Intensity
389
393
395
397
398	-2.24
400
401	0
403	-0.229
404	-0.505
407
408
410
411
412
413	-0.397
414	-0.381
417	-0.21
418	-2.89
419	0
420	-0.359
421	0.146
423	0.141
425
427	-0.178
428
430
431	0.171
433	0.392
434
436	0.815
438
439	-0.156
440	-0.53
441	-0.146
442	0
443	0.22
444
450
452	0.301
453	-0.157
454
455	0
456	0
457
458	-0.118
458
460	-0.474
461	-0.364
463	-0.441
464	3.68
465	-0.648
466	-0.157
467
468	0.22
470
471	-1.04
472	-0.358
473	-0.36
474	-1.08
476	-1.82
478	-0.172
479
480	0
483	-0.0726
485	-0.093
489	-0.104
490	-0.979
492
493	-0.187
494	0.494
496	0
497	0.102
498
499	-0.378
500	0.126
501	0
502	-0.736
503	0.329
504	0.229
507	-0.317
508	-0.0895
509	-0.596
510	-0.717
510
512	-0.177
513	0.135
515	-0.333
516	-0.317
519
520	-0.673
521	-0.221
522	-0.778
523	-0.286
524

## Sheet: Fig 2B
Residue Number	Relative Intensity
388
389	0.758025
393	0.83564
395	0.747066
396	0.975499
397	0.752537
398	0.923396
400	0.8941
401	1.07198
403	0.978852
404	1.05407
407	0.981909
408	1.15423
410	1.09201
411	1.02734
412	0.798076
413	0.710863
414	0.902612
417	1.13396
418	0.416649
419	0.403164
420	0.415861
421	0.534037
423	0.824683
425	1.12068
427	1.00501
428	1.09701
430	0.969789
431	1.13958
433	1.00179
434	0.978958
436	0.638587
437	0.761768
438	0.397007
439	0.60142
440	0.621571
441	0.68745
442	0.158235
443	0.78259
444	0.754618
450	0.163104
452	0.075921
453	0.129267
454	0.236651
455	0.312529
456	0.333782
457	0.511706
458	1.04699
460	0.88479
461	1.13551
463	0.820222
464	0.980957
465	0.867633
466	1.32942
467	1.04158
468	0.981405
470	1.2285
471	1.0868
472	1.1576
473	1.05055
474	0.915777
476	1.10112
477	1.12696
478	0.991884
479	1.02997
480	1.03192
483	1.02932
484	1.01941
485	0.742667
489	0.854295
490	0.996276
492	1.06346
493	0.843006
494	0.594999
495	0.625116
496	0.642088
497	0.65125
498	0.573328
499	0.565663
500	0.591724
501	1.04154
502	0.634246
503	0.580717
504	1.25854
505	0.80062
507	1.12004
508	1.10789
509	2.70837
510	1.00741
512	1.10309
513	0.881354
515	0.951197
516	0.956941
519	0.934324
520	1.06371
521	1.13464
522	1.04955
523	1.07731
524	1.06017
390	0
391	0
394	0
399	0
402	0
405	0
406	0
409	0
415	0
416	0
422	0
424	0
426	0
429	0
432	0
435	0
445	0
446	0
447	0
448	0
449	0
451	0
459	0
462	0
469	0
475	0
481	0
482	0
486	0
487	0
488	0
491	0
506	0
511	0
514	0
517	0
518	0
486	0

## Sheet: Fig 2C
Residue Number	Relative Intensity
388	0.728936
389	0.398026
393	0.429642
395	0.88682
396	0.955119
397	0.587811
398	0.685783
400	0.838734
401	0.913067
403	0.880455
404	0.924542
407	0.851063
408	0.971867
410	0.714122
411	0.659747
412	0.508808
413	0.672158
414	0.572793
417	0.796523
418	0.582755
419	0.670485
420	0.722306
421	0.982624
423	0.397635
425	0.622992
427	0.762465
428	0.618032
430	0.836121
431	0.646516
433	0.719337
434	0.65012
436	0.616931
437	0.621733
438	0.564023
439	0.496805
440	0.48129
441	0.241463
442	0.235014
443	0.247861
444	0.944645
450	0.250525
452	0.0880515
453	0.152242
454	0.506026
455	0.451817
456	0.466769
457	0.763092
458	0.953228
460	0.975413
461	0.841726
463	0.856522
464	0.738072
465	0.753011
466	0.993442
467	0.951997
468	0.865014
470	0.83939
471	0.905254
472	0.950783
473	0.955119
474	0.787967
476	1.01015
477	0.851907
478	0.847151
479	0.858529
480	0.870718
483	0.898354
484	0.953117
485	0.807748
489	0.481034
490	0.837139
492	0.832586
493	0.883933
494	0.792693
495	0.80088
496	1.07854
497	0.741329
498	0.754152
499	0.8195
500	0.723595
501	0.917165
502	0.587286
503	0.809544
504	0.597258
505	1
507	0.797903
508	0.834246
509	0.918075
510	0.811615
512	0.917337
513	0.86141
515	0.847058
516	0.905926
519	0.728936
520	0.892298
521	0.871508
522	0.866485
523	0.786275
524	0.895355
390	0
391	0
394	0
399	0
402	0
405	0
406	0
409	0
415	0
416	0
422	0
424	0
426	0
429	0
432	0
435	0
445	0
446	0
447	0
448	0
449	0
451	0
459	0
462	0
469	0
475	0
481	0
482	0
486	0
487	0
488	0
491	0
506	0
511	0
514	0
517	0
518	0
486	0

## Sheet: Fig 2D
Residue Number	Relative Intensity
388
389	0.666581
393	0.68929
395	0.744238
396	1.00989
397	0.549364
398	0.847457
400	1.08155
401	1.05738
403	0.998836
404	0.984403
407	0.269159
408	1.083
410	0.735281
411	0.675205
412	0.690805
413	0.763584
414	0.664716
417	0.86607
418	0.502513
419	0.574238
420	0.558851
421	0.857017
423	0.492621
425	1.02359
427	0.835926
428	0.956423
430	0.833736
431	0.936977
433	0.959971
434	0.82279
436	0.722428
437	0.940351
438	0.636596
439	0.530306
440	0.440394
441	0.474742
442	0.0912206
443	0.445098
444	0.868963
450	0.0630883
452	-0.00602946
453	0.0907187
454	0.203403
455	0.362449
456	0.327645
457	0.76791
458	0.627263
460	0.9596
461	0.986059
463	0.880103
464	0.845274
465	0.881513
466	1.04205
467	1.02667
468	0.929136
470	0.894052
471	0.934158
472	1.09178
473	0.927638
474	0.868872
476	1.09471
477	0.942358
478	0.824772
479	0.94679
480	0.999408
483	0.954443
484	0.973802
485	0.757555
489	0.715882
490	1.03882
492	0.916994
493	0.953192
494	0.653856
495	0.707234
496	1.07442
497	0.512834
498	0.614932
499	0.732425
500	0.672291
501	0.661379
502	1.15462
503	0.586882
504	0.701673
505	1
507	0.860524
508	0.78007
509	1.02821
510	0.777274
512	0.815878
513	0.722315
515	0.741146
516	0.844495
519	0.666553
520	0.796279
521	0.600962
522	0.737665
523	0.62915
524	0.566801
390	0
391	0
394	0
399	0
402	0
405	0
406	0
409	0
415	0
416	0
422	0
424	0
426	0
429	0
432	0
435	0
445	0
446	0
447	0
448	0
449	0
451	0
459	0
462	0
469	0
475	0
481	0
482	0
486	0
487	0
488	0
491	0
506	0
511	0
514	0
517	0
518	0
486	0

## Sheet: Fig 2E
Conc	0		0		0		3e-05		3e-05		1.5e-05		1.5e-05		1.5e-05		7.5e-06		7.5e-06		7.5e-06		3.75e-06		3.75e-06		3.75e-06		1.875e-06		1.875e-06		1.875e-06		0		0		0
Time1	Data1	Time2	Data2	Time3	Data3	Time4	Data4	Time5	Data5	Time6	Data6	Time7	Data7	Time8	Data8	Time9	Data9	Time10	Data10	Time11	Data11	Time12	Data12	Time13	Data13	Time14	Data14	Time15	Data15	Time16	Data16	Time17	Data17	Time18	Data18	Time19	Data19	Time20	Data20
-30.4393	0.3732	-32.1981	0.3448	-32.1773	0.3931	-24.8421	-2.1263	-24.2063	-0.055	-24.1386	-0.0402	-22.3015	-0.4836	-22.9984	-0.396	-21.9335	-0.3161	-23.01	-0.1735	-22.858	0.2243	-22.7029	0.0315	-23.6438	-0.734	-23.5085	-0.5293	-22.9201	-0.1758	-21.9896	-0.215	-23.0063	0.0203	-30.5334	-0.3527	-31.0518	-0.3461	-31.8502	-0.2223
-29.4393	0.2036	-31.1981	0.2857	-31.1773	0.44	-23.8421	0.1114	-23.2063	-0.2439	-23.1386	-0.337	-21.3015	-0.0926	-21.9984	0.0132	-20.9335	-0.4912	-22.01	-0.0919	-21.858	-0.0985	-21.7029	-0.2171	-22.6438	-0.478	-22.5085	-0.2554	-21.9201	-0.2965	-20.9896	-0.0409	-22.0063	-0.0517	-29.5334	-0.0439	-30.0518	-0.2629	-30.8502	-0.2732
-28.4393	0.2081	-30.1981	0.0146	-30.1773	0.222	-22.8421	-0.0253	-22.2063	-0.4129	-22.1386	-0.0241	-20.3015	-0.0974	-20.9984	-0.0034	-19.9335	-0.2373	-21.01	0.0941	-20.858	-0.1967	-20.7029	-0.2454	-21.6438	-0.3307	-21.5085	-0.356	-20.9201	0.0084	-19.9896	0.1268	-21.0063	-0.0093	-28.5334	0.0283	-29.0518	0.0163	-29.8502	0.0267
-27.4393	-0.0429	-29.1981	-0.0024	-29.1773	0.0177	-21.8421	-0.4027	-21.2063	-0.0272	-21.1386	0.0768	-19.3015	-0.5104	-19.9984	0.1106	-18.9335	-0.5157	-20.01	-0.0092	-19.858	0.0842	-19.7029	-0.1292	-20.6438	-0.0808	-20.5085	-0.2501	-19.9201	-0.056	-18.9896	-0.2708	-20.0063	0.0609	-27.5334	0.1059	-28.0518	0.054	-28.8502	-0.1753
-26.4393	0.1176	-28.1981	-0.2698	-28.1773	-0.0758	-20.8421	0.0586	-20.2063	0.0865	-20.1386	0.1446	-18.3015	-0.7485	-18.9984	-0.0971	-17.9335	-0.6792	-19.01	-0.1864	-18.858	-0.0684	-18.7029	-0.2466	-19.6438	-0.2519	-19.5085	-0.2323	-18.9201	-0.2655	-17.9896	-0.1731	-19.0063	-0.1982	-26.5334	-0.1053	-27.0518	-0.3807	-27.8502	-0.1661
-25.4393	0.2424	-27.1981	-0.0004	-27.1773	0.5623	-19.8421	0.0235	-19.2063	-0.3079	-19.1386	-0.0796	-17.3015	-0.2549	-17.9984	-0.3347	-16.9335	-0.2373	-18.01	-0.4542	-17.858	-0.3955	-17.7029	-0.2388	-18.6438	-0.2223	-18.5085	-0.1062	-17.9201	-0.2443	-16.9896	-0.0499	-18.0063	-0.2994	-25.5334	0.1015	-26.0518	-0.3129	-26.8502	-0.1469
-24.4393	0.0586	-26.1981	0.3177	-26.1773	0.144	-18.8421	-0.1801	-18.2063	-0.1737	-18.1386	0.0676	-16.3015	-0.1046	-16.9984	-0.0257	-15.9335	-0.1075	-17.01	-0.1756	-16.858	-0.0793	-16.7029	-0.1643	-17.6438	-0.2781	-17.5085	-0.1736	-16.9201	-0.3315	-15.9896	-0.1626	-17.0063	-0.4199	-24.5334	0.0272	-25.0518	-0.1145	-25.8502	-0.2194
-23.4393	0.0165	-25.1981	-0.0301	-25.1773	0.1712	-17.8421	-0.1187	-17.2063	-0.0849	-17.1386	-0.0443	-15.3015	0.0002	-15.9984	0.135	-14.9335	-0.42	-16.01	0.0808	-15.858	0.0743	-15.7029	0.1725	-16.6438	-0.1541	-16.5085	-0.1249	-15.9201	0.2233	-14.9896	-0.2898	-16.0063	-0.1349	-23.5334	-0.4214	-24.0518	-0.1233	-24.8502	-0.2973
-22.4393	-0.1558	-24.1981	0.21	-24.1773	0.1101	-16.8421	-0.0886	-16.2063	0.0198	-16.1386	0.0533	-14.3015	-0.1664	-14.9984	-0.0366	-13.9335	-0.2885	-15.01	-0.2202	-14.858	-0.133	-14.7029	-0.0377	-15.6438	0.1691	-15.5085	0.2462	-14.9201	-0.5091	-13.9896	-0.2862	-15.0063	0.1709	-22.5334	-0.0196	-23.0518	-0.1957	-23.8502	-0.0463
-21.4393	-0.1908	-23.1981	0.0888	-23.1773	0.1845	-15.8421	-0.08	-15.2063	0.1825	-15.1386	0.1135	-13.3015	-0.1197	-13.9984	-0.2184	-12.9335	-0.2146	-14.01	-0.3426	-13.858	-0.1976	-13.7029	-0.4342	-14.6438	-0.2413	-14.5085	-0.1429	-13.9201	-0.0664	-12.9896	-0.015	-14.0063	0.0995	-21.5334	0.0493	-22.0518	0.2255	-22.8502	0.2176
-20.4393	0.0161	-22.1981	-0.0631	-22.1773	0.1659	-14.8421	-0.1048	-14.2063	-0.0805	-14.1386	0.1164	-12.3015	-0.0917	-12.9984	0.0073	-11.9335	-0.5385	-13.01	-0.3691	-12.858	-0.5703	-12.7029	-0.2271	-13.6438	-0.5673	-13.5085	-0.2253	-12.9201	-0.1435	-11.9896	-0.1546	-13.0063	0.0181	-20.5334	-0.1214	-21.0518	0.1019	-21.8502	-0.0585
-19.4393	0.0331	-21.1981	0.0011	-21.1773	-0.0051	-13.8421	-0.1199	-13.2063	0.0372	-13.1386	0.1872	-11.3015	-0.4906	-11.9984	-0.3655	-10.9335	-0.0638	-12.01	-0.3198	-11.858	-0.0378	-11.7029	0.1354	-12.6438	-0.1386	-12.5085	0.0382	-11.9201	-0.1188	-10.9896	-0.0028	-12.0063	-0.0413	-19.5334	-0.2038	-20.0518	-0.0358	-20.8502	-0.0996
-18.4393	0.0411	-20.1981	0.2527	-20.1773	0.2368	-12.8421	0.0482	-12.2063	-0.1887	-12.1386	-0.137	-10.3015	0.1766	-10.9984	-0.0859	-9.9335	0.1559	-11.01	0.0471	-10.858	-0.0264	-10.7029	-0.0491	-11.6438	0.1457	-11.5085	0.0528	-10.9201	-0.088	-9.9896	-0.1201	-11.0063	0.0006	-18.5334	-0.0951	-19.0518	-0.0532	-19.8502	-0.3224
-17.4393	-0.0654	-19.1981	0.2415	-19.1773	0.1715	-11.8421	0.1914	-11.2063	-0.0973	-11.1386	0.0645	-9.3015	0.3505	-9.9984	0.3732	-8.9335	0.1697	-10.01	0.1112	-9.858	0.0473	-9.7029	-0.1111	-10.6438	-0.0509	-10.5085	0.0214	-9.9201	-0.1674	-8.9896	-0.1991	-10.0063	-0.2292	-17.5334	-0.1208	-18.0518	0.1252	-18.8502	-0.182
-16.4393	-0.1876	-18.1981	-0.0212	-18.1773	0.1032	-10.8421	0.1482	-10.2063	-0.0473	-10.1386	0.3243	-8.3015	0.3614	-8.9984	0.2463	-7.9335	0.1295	-9.01	0.3044	-8.858	0.2346	-8.7029	0.1584	-9.6438	-0.245	-9.5085	-0.1141	-8.9201	0.2421	-7.9896	0.1937	-9.0063	0.2613	-16.5334	-0.2271	-17.0518	0.0983	-17.8502	-0.0925
-15.4393	-0.2567	-17.1981	0.2847	-17.1773	-0.0526	-9.8421	-0.0989	-9.2063	0.5069	-9.1386	0.3036	-7.3015	-0.0476	-7.9984	0.359	-6.9335	-0.0844	-8.01	0.1688	-7.858	0.1034	-7.7029	0.1043	-8.6438	0.2722	-8.5085	0.4168	-7.9201	0.2221	-6.9896	-0.056	-8.0063	-0.0568	-15.5334	-0.0829	-16.0518	-0.095	-16.8502	-0.0621
-14.4393	-0.0127	-16.1981	-0.0189	-16.1773	0.2467	-8.8421	0.4827	-8.2063	0.5854	-8.1386	0.2353	-6.3015	-0.0283	-6.9984	0.0259	-5.9335	0.097	-7.01	0.1186	-6.858	-0.3232	-6.7029	0.0272	-7.6438	0.09	-7.5085	0.1571	-6.9201	-0.1295	-5.9896	-0.1452	-7.0063	-0.2706	-14.5334	-0.1779	-15.0518	-0.0579	-15.8502	0.108
-13.4393	0.0858	-15.1981	0.2293	-15.1773	0.3177	-7.8421	0.3845	-7.2063	0.1714	-7.1386	0.1109	-5.3015	-0.0283	-5.9984	-0.0561	-4.9335	0.1059	-6.01	0.0788	-5.858	-0.0902	-5.7029	0.143	-6.6438	0.0528	-6.5085	-0.1191	-5.9201	0.0985	-4.9896	-0.0072	-6.0063	-0.1883	-13.5334	-0.0386	-14.0518	0.0054	-14.8502	-0.0288
-12.4393	-0.016	-14.1981	0.0888	-14.1773	0.0726	-6.8421	-0.0819	-6.2063	-0.1122	-6.1386	0.0842	-4.3015	0.1033	-4.9984	-0.059	-3.9335	-0.0279	-5.01	0.2101	-4.858	0.183	-4.7029	0.2451	-5.6438	-0.04	-5.5085	-0.2046	-4.9201	0.0531	-3.9896	-0.069	-5.0063	-0.4399	-12.5334	-0.1198	-13.0518	-0.0165	-13.8502	-0.1601
-11.4393	-0.302	-13.1981	0.3402	-13.1773	0.1534	-5.8421	-0.108	-5.2063	-0.1771	-5.1386	-0.0345	-3.3015	0.3653	-3.9984	-0.1851	-2.9335	0.2968	-4.01	0.2106	-3.858	0.109	-3.7029	0.1076	-4.6438	0.025	-4.5085	-0.0567	-3.9201	-0.0929	-2.9896	-0.4249	-4.0063	-0.0943	-11.5334	-0.3813	-12.0518	-0.2579	-12.8502	-0.4917
-10.4393	-0.3541	-12.1981	0.2819	-12.1773	0.2468	-4.8421	0.0356	-4.2063	0.1668	-4.1386	0.4192	-2.3015	0.0616	-2.9984	0.0412	-1.9335	0.1117	-3.01	0.1502	-2.858	0.0115	-2.7029	-0.0239	-3.6438	0.1059	-3.5085	-0.1663	-2.9201	-0.4185	-1.9896	-0.1868	-3.0063	-0.1288	-10.5334	0.0899	-11.0518	0.1	-11.8502	0.1028
-9.4393	-0.3754	-11.1981	0.2569	-11.1773	0.1216	-3.8421	0.0873	-3.2063	0.043	-3.1386	0.1888	-1.3015	0.0767	-1.9984	0.1504	-0.9335	-0.0322	-2.01	0.2627	-1.858	0.0467	-1.7029	-0.0944	-2.6438	-0.2068	-2.5085	-0.3971	-1.9201	0.5919	-0.9896	0.2657	-2.0063	0.1771	-9.5334	0.0209	-10.0518	0.0893	-10.8502	0.1712
-8.4393	-0.3401	-10.1981	0.2012	-10.1773	-0.0005	-2.8421	-0.055	-2.2063	0.2896	-2.1386	0.1445	-0.3015	-0.0627	-0.9984	-0.124	0.0665	-0.0333	-1.01	-0.0635	-0.858	-0.0792	-0.7029	0.2557	-1.6438	-0.1905	-1.5085	0.127	-0.9201	0.3609	0.0104	0.1232	-1.0063	-0.0486	-8.5334	0.1848	-9.0518	-0.2499	-9.8502	-0.068
-7.4393	-0.2596	-9.1981	0.2054	-9.1773	0.204	-1.8421	0.0333	-1.2063	0.4881	-1.1386	0.0948	0.6985	-0.2324	0.0016	-0.3738	1.0665	0.5087	-0.01	0.0826	0.142	0.2906	0.2971	0.5053	-0.6438	0.3481	-0.5085	0.1524	0.0799	0.0989	1.0104	-0.0515	-0.0063	-0.0192	-7.5334	0.0874	-8.0518	-0.0338	-8.8502	0.0836
-6.4393	-0.1532	-8.1981	0.0694	-8.1773	0.1084	-0.8421	0.1324	-0.2063	0.1163	-0.1386	-0.2956	1.6985	0.4136	1.0016	0.2843	2.0665	0.3446	0.99	0.375	1.142	0.2022	1.2971	0.2994	0.3562	0.1632	0.4915	0.0837	1.0799	0.0785	2.0104	0.0392	0.9937	-0.0435	-6.5334	0.0898	-7.0518	-0.0282	-7.8502	0.1095
-5.4393	0.0997	-7.1981	0.1868	-7.1773	0.0298	0.1579	-0.0251	0.7937	-0.0952	0.8614	0.1406	2.6985	0.1963	2.0016	0.1241	3.0665	0.0885	1.99	0.3299	2.142	0.205	2.2971	0.2022	1.3562	0.0274	1.4915	0.1742	2.0799	0.0844	3.0104	-0.13	1.9937	0.0306	-5.5334	-0.0953	-6.0518	-0.0141	-6.8502	-0.125
-4.4393	-0.1042	-6.1981	0.1911	-6.1773	-0.0762	1.1579	-0.2316	1.7937	0.0012	1.8614	0.1519	3.6985	0.4392	3.0016	-0.1874	4.0665	0.4053	2.99	0.0986	3.142	-0.0735	3.2971	0.0485	2.3562	0.2426	2.4915	0.1233	3.0799	-0.0221	4.0104	-0.0125	2.9937	0.0612	-4.5334	0.143	-5.0518	-0.0022	-5.8502	-0.0115
-3.4393	-0.0001	-5.1981	0.2219	-5.1773	-0.2438	2.1579	-0.1235	2.7937	0.5068	2.8614	0.2944	4.6985	0.2369	4.0016	0.2174	5.0665	0.3411	3.99	0.1378	4.142	0.0201	4.2971	0.0418	3.3562	0.0456	3.4915	0.1412	4.0799	0.0565	5.0104	-0.3108	3.9937	-0.1399	-3.5334	0.0363	-4.0518	-0.0545	-4.8502	0.0599
-2.4393	0.0889	-4.1981	-0.1227	-4.1773	0.1546	3.1579	0.1863	3.7937	0.2757	3.8614	0.162	5.6985	0.1631	5.0016	0.2614	6.0665	0.1131	4.99	0.166	5.142	0.2227	5.2971	0.0762	4.3562	-0.042	4.4915	-0.0263	5.0799	0.4172	6.0104	-0.0227	4.9937	0.2814	-2.5334	-0.0893	-3.0518	-0.0493	-3.8502	-0.0516
-1.4393	0.1711	-3.1981	0.184	-3.1773	0.0087	4.1579	0.0432	4.7937	0.2077	4.8614	0.3254	6.6985	0.2876	6.0016	0.1219	7.0665	0.0856	5.99	-0.0145	6.142	0.1748	6.2971	0.2814	5.3562	0.3413	5.4915	0.0033	6.0799	0.7312	7.0104	-0.1005	5.9937	-0.0142	-1.5334	0.2995	-2.0518	-0.3878	-2.8502	-0.1881
-0.4393	0.0959	-2.1981	-0.1944	-2.1773	0.0861	5.1579	-0.0999	5.7937	0.8094	5.8614	0.7788	7.6985	-4.8512	7.0016	0.0278	8.0665	-0.1181	6.99	0.2279	7.142	-0.612	7.2971	-0.9646	6.3562	0.2415	6.4915	0.1623	7.0799	-0.7087	8.0104	-3.1205	6.9937	0.0057	-0.5334	0.6834	-1.0518	0.3009	-1.8502	0.0862
0.5607	-0.6871	-1.1981	-0.0747	-1.1773	-0.0728	6.1579	0.1893	6.7937	0.2337	6.8614	-1.1297	8.6985	30.5795	8.0016	-2.7831	9.0665	38.6053	7.99	-8.7068	8.142	2.7096	8.2971	5.9129	7.3562	-0.8009	7.4915	-2.6093	8.0799	-0.7244	9.0104	5.7484	7.9937	-3.8343	0.4666	0.3092	-0.0518	-0.4601	-0.8502	-0.0252
1.5607	-1.0733	-0.1981	-0.6278	-0.1773	-0.6898	7.1579	-0.437	7.7937	-4.3703	7.8614	-6.871	9.6985	77.559	9.0016	78.1106	10.0665	36.3412	8.99	22.4268	9.142	55.3284	9.2971	36.6825	8.3562	11.1827	8.4915	15.0442	9.0799	7.4789	10.0104	7.5912	8.9937	8.1968	1.4666	1.1909	0.9482	-0.4957	0.1498	-0.3982
2.5607	-1.3084	0.8019	-0.2413	0.8227	-0.2408	8.1579	8.4971	8.7937	76.3748	8.8614	35.6341	10.6985	76.2479	10.0016	74.3607	11.0665	35.8258	9.99	33.5366	10.142	45.1884	10.2971	27.4792	9.3562	41.5557	9.4915	51.1815	10.0799	7.1399	11.0104	5.7244	9.9937	10.6957	2.4666	0.6273	1.9482	0.7664	1.1498	2.8235
3.5607	-1.1369	1.8019	-0.6212	1.8227	-0.8367	9.1579	153.316	9.7937	174.339	9.8614	78.1874	11.6985	79.6234	11.0016	68.6292	12.0665	39.98	10.99	32.3827	11.142	37.2103	11.2971	21.5436	10.3562	29.39	10.4915	34.6879	11.0799	6.0476	12.0104	5.3482	10.9937	7.3198	3.4666	0.5485	2.9482	0.5793	2.1498	1.2832
4.5607	-1.1719	2.8019	-0.5544	2.8227	-0.4761	10.1579	179.664	10.7937	189.453	10.8614	88.2384	12.6985	88.5295	12.0016	73.729	13.0665	46.5829	11.99	35.97	12.142	37.7367	12.2971	21.1128	11.3562	22.3482	11.4915	24.5983	12.0799	5.8639	13.0104	6.2872	11.9937	6.0326	4.4666	0.4643	3.9482	0.4422	3.1498	0.7416
5.5607	-1.1967	3.8019	-0.4319	3.8227	-0.2286	11.1579	192.353	11.7937	195.059	11.8614	93.5594	13.6985	100.542	13.0016	84.2616	14.0665	53.6956	12.99	41.9413	13.142	41.9845	13.2971	23.1575	12.3562	21.7957	12.4915	21.9919	13.0799	6.6715	14.0104	7.7174	12.9937	6.0816	5.4666	0.5272	4.9482	0.5747	4.1498	0.6645
6.5607	-1.1501	4.8019	-0.2169	4.8227	-0.4102	12.1579	208.812	12.7937	206.124	12.8614	100.918	14.6985	113.543	14.0016	96.4546	15.0665	61.1664	13.99	48.7144	14.142	47.5893	14.2971	26.1444	13.3562	23.7477	13.4915	22.8973	14.0799	7.9068	15.0104	9.121	13.9937	6.9076	6.4666	0.6397	5.9482	0.5123	5.1498	0.6868
7.5607	-1.1946	5.8019	-0.2902	5.8227	-0.2861	13.1579	231.609	13.7937	223.936	13.8614	110.978	15.6985	126.855	15.0016	109.392	16.0665	68.5176	14.99	55.717	15.142	53.6548	15.2971	29.2919	14.3562	26.5488	14.4915	25.0894	15.0799	9.5073	16.0104	10.1956	14.9937	7.9752	7.4666	0.4761	6.9482	0.6547	6.1498	0.7671
8.5607	-1.28	6.8019	-0.5227	6.8227	-0.3199	14.1579	258.077	14.7937	245.104	14.8614	123.26	16.6985	140.244	16.0016	122.056	17.0665	76.0415	15.99	62.6879	16.142	59.5265	16.2971	32.9019	15.3562	29.7432	15.4915	27.6773	16.0799	10.6814	17.0104	11.7084	15.9937	8.9583	8.4666	0.4103	7.9482	0.738	7.1498	0.7196
9.5607	-1.4051	7.8019	-0.4317	7.8227	-0.2991	15.1579	285.697	15.7937	267.704	15.8614	135.999	17.6985	153.482	17.0016	134.392	18.0665	83.3292	16.99	69.5306	17.142	65.4529	17.2971	36.3008	16.3562	32.8422	16.4915	30.1707	17.0799	12.0354	18.0104	12.9026	16.9937	10.2655	9.4666	0.4245	8.9482	0.8012	8.1498	0.7896
10.5607	-1.5235	8.8019	-0.3572	8.8227	-0.2952	16.1579	313.274	16.7937	290.616	16.8614	149.615	18.6985	166.347	18.0016	146.395	19.0665	90.2562	17.99	76.2305	18.142	71.6711	18.2971	39.6926	17.3562	36.1104	17.4915	32.9999	18.0799	13.4048	19.0104	14.3563	17.9937	11.4367	10.4666	0.3556	9.9482	0.7201	9.1498	0.7817
11.5607	-1.6224	9.8019	-0.293	9.8227	-0.2766	17.1579	340.339	17.7937	313.638	17.8614	163.256	19.6985	178.803	19.0016	158.198	20.0665	97.0651	18.99	82.9192	19.142	77.6542	19.2971	43.0458	18.3562	39.5424	18.4915	36.0071	19.0799	14.8739	20.0104	15.6554	18.9937	12.6491	11.4666	0.7199	10.9482	0.9216	10.1498	0.9734
12.5607	-1.6436	10.8019	-0.5088	10.8227	-0.3151	18.1579	366.716	18.7937	335.823	18.8614	176.897	20.6985	190.977	20.0016	169.6	21.0665	103.576	19.99	89.4848	20.142	83.2851	20.2971	46.2426	19.3562	42.8854	19.4915	38.7262	20.0799	16.038	21.0104	16.9504	19.9937	13.7563	12.4666	0.745	11.9482	0.9093	11.1498	0.9459
13.5607	-1.6527	11.8019	-0.4037	11.8227	-0.5705	19.1579	391.847	19.7937	357.189	19.8614	189.368	21.6985	202.756	21.0016	180.565	22.0665	110.086	20.99	95.9558	21.142	88.8968	21.2971	49.6356	20.3562	45.9258	20.4915	41.453	21.0799	17.4087	22.0104	18.1585	20.9937	14.8703	13.4666	0.7987	12.9482	0.9098	12.1498	0.9446
14.5607	-1.6941	12.8019	-0.4074	12.8227	-0.4999	20.1579	415.925	20.7937	378.002	20.8614	201.125	22.6985	214.225	22.0016	191.425	23.0665	116.352	21.99	102.268	22.142	94.4523	22.2971	52.8829	21.3562	49.0156	21.4915	44.3048	22.0799	18.8453	23.0104	19.2667	21.9937	15.9853	14.4666	0.8963	13.9482	1.0548	13.1498	0.9236
15.5607	-1.6918	13.8019	-0.5965	13.8227	-0.6336	21.1579	439.152	21.7937	398.136	21.8614	211.45	23.6985	225.332	23.0016	201.784	24.0665	122.799	22.99	108.406	23.142	99.9087	23.2971	55.6672	22.3562	51.9912	22.4915	46.7598	23.0799	20.116	24.0104	20.446	22.9937	16.9477	15.4666	0.8815	14.9482	0.887	14.1498	1.0093
16.5607	-1.7363	14.8019	-0.551	14.8227	-0.5903	22.1579	461.375	22.7937	417.483	22.8614	220.112	24.6985	236.234	24.0016	211.985	25.0665	128.758	23.99	114.101	24.142	105.043	24.2971	58.8074	23.3562	54.8204	23.4915	49.095	24.0799	21.3411	25.0104	21.6013	23.9937	17.8851	16.4666	0.6632	15.9482	1.0595	15.1498	1.049
17.5607	-1.7212	15.8019	-0.5442	15.8227	-0.5493	23.1579	482.803	23.7937	436.13	23.8614	233.562	25.6985	246.596	25.0016	221.597	26.0665	134.748	24.99	119.781	25.142	110.151	25.2971	61.7503	24.3562	57.3168	24.4915	51.8397	25.0799	22.4305	26.0104	22.605	24.9937	18.6779	17.4666	0.6475	16.9482	1.073	16.1498	0.9029
18.5607	-1.649	16.8019	-0.5188	16.8227	-0.339	24.1579	503.36	24.7937	454.191	24.8614	245.613	26.6985	256.849	26.0016	231.01	27.0665	140.555	25.99	125.447	26.142	115.197	26.2971	64.6442	25.3562	60.1904	25.4915	54.3765	26.0799	23.7339	27.0104	23.7406	25.9937	19.7976	18.4666	0.6738	17.9482	1.0611	17.1498	0.8904
19.5607	-1.8041	17.8019	-0.5038	17.8227	-0.3848	25.1579	523.031	25.7937	471.46	25.8614	256.642	27.6985	266.957	27.0016	240.611	28.0665	146.067	26.99	131.139	27.142	120.187	27.2971	67.4769	26.3562	63.6791	26.4915	56.6942	27.0799	24.7846	28.0104	24.7564	26.9937	20.609	19.4666	0.8012	18.9482	0.936	18.1498	0.8896
20.5607	-1.7444	18.8019	-0.3387	18.8227	-0.5571	26.1579	541.991	26.7937	488.2	26.8614	267.428	28.6985	276.483	28.0016	249.503	29.0665	151.866	27.99	136.399	28.142	125.07	28.2971	70.0739	27.3562	66.2774	27.4915	59.0012	28.0799	25.6244	29.0104	25.8501	27.9937	21.6167	20.4666	0.7271	19.9482	1.0108	19.1498	0.8524
21.5607	-1.6685	19.8019	-0.4075	19.8227	-0.4019	27.1579	560.382	27.7937	504.828	27.8614	278.047	29.6985	285.846	29.0016	258.286	30.0665	157.461	28.99	141.876	29.142	129.776	29.2971	72.905	28.3562	68.7997	28.4915	61.5987	29.0799	26.7557	30.0104	27.0259	28.9937	22.7351	21.4666	0.8889	20.9482	0.9357	20.1498	0.8886
22.5607	-1.8515	20.8019	-0.4055	20.8227	-0.5469	28.1579	577.905	28.7937	520.499	28.8614	288.502	30.6985	295.151	30.0016	266.975	31.0665	162.686	29.99	147.101	30.142	134.399	30.2971	75.4888	29.3562	71.6489	29.4915	63.6528	30.0799	27.8879	31.0104	28.013	29.9937	23.7088	22.4666	0.8163	21.9482	0.9875	21.1498	0.9743
23.5607	-1.7565	21.8019	-0.5648	21.8227	-0.6068	29.1579	595.182	29.7937	535.979	29.8614	298.759	31.6985	304.258	31.0016	275.458	32.0665	167.955	30.99	152.365	31.142	138.782	31.2971	78.2124	30.3562	74.3272	30.4915	66.0399	31.0799	28.8195	32.0104	28.9597	30.9937	24.6035	23.4666	0.6758	22.9482	1.1349	22.1498	1.0145
24.5607	-1.7872	22.8019	-0.4939	22.8227	-0.5598	30.1579	611.404	30.7937	550.796	30.8614	308.499	32.6985	312.923	32.0016	283.74	33.0665	173.269	31.99	157.387	32.142	143.191	32.2971	80.8197	31.3562	76.8224	31.4915	68.2662	32.0799	29.8892	33.0104	29.8632	31.9937	25.4263	24.4666	0.5657	23.9482	1.0733	23.1498	0.9921
25.5607	-1.8252	23.8019	-0.6008	23.8227	-0.3615	31.1579	627.372	31.7937	565.074	31.8614	318.077	33.6985	321.394	33.0016	291.855	34.0665	178.513	32.99	162.513	33.142	147.754	33.2971	83.4267	32.3562	79.3425	32.4915	70.3969	33.0799	30.7391	34.0104	30.9569	32.9937	26.1665	25.4666	0.6296	24.9482	0.9746	24.1498	1.0668
26.5607	-2.0369	24.8019	-0.6669	24.8227	-0.3628	32.1579	642.843	32.7937	579.131	32.8614	327.665	34.6985	329.847	34.0016	299.567	35.0665	183.347	33.99	167.367	34.142	152.226	34.2971	85.9122	33.3562	81.9141	33.4915	72.5521	34.0799	31.8147	35.0104	31.9672	33.9937	26.9794	26.4666	0.7501	25.9482	0.9314	25.1498	1.3507
27.5607	-1.9613	25.8019	-0.7475	25.8227	-0.4258	33.1579	657.84	33.7937	592.411	33.8614	337	35.6985	338.034	35.0016	307.283	36.0665	188.475	34.99	172.293	35.142	156.48	35.2971	88.362	34.3562	84.3124	34.4915	74.6636	35.0799	32.7645	36.0104	32.8932	34.9937	27.8986	27.4666	0.9926	26.9482	0.9503	26.1498	1.3678
28.5607	-1.9297	26.8019	-0.6369	26.8227	-0.2553	34.1579	672.441	34.7937	605.254	34.8614	345.632	36.6985	346.228	36.0016	315.051	37.0665	193.508	35.99	177.168	36.142	160.897	36.2971	90.9148	35.3562	86.6249	35.4915	76.8169	36.0799	33.7755	37.0104	33.9432	35.9937	28.8142	28.4666	0.9424	27.9482	0.9914	27.1498	1.1301
29.5607	-1.9497	27.8019	-0.7147	27.8227	-0.3804	35.1579	686.585	35.7937	617.978	35.8614	353.51	37.6985	354.188	37.0016	322.821	38.0665	198.382	36.99	181.865	37.142	165.166	37.2971	93.3294	36.3562	89.1249	36.4915	79.0841	37.0799	34.9734	38.0104	34.8463	36.9937	29.7057	29.4666	0.782	28.9482	1.0588	28.1498	1.1496
30.5607	-2.0233	28.8019	-0.8092	28.8227	-0.3963	36.1579	700.222	36.7937	630.707	36.8614	362.223	38.6985	361.793	38.0016	329.981	39.0665	203.288	37.99	186.43	38.142	169.286	38.2971	95.6991	37.3562	91.7022	37.4915	81.1942	38.0799	35.6639	39.0104	35.6825	37.9937	30.5	30.4666	1.0665	29.9482	1.1283	29.1498	1.0544
31.5607	-2.1339	29.8019	-0.7155	29.8227	-0.353	37.1579	714.403	37.7937	642.712	37.8614	369.642	39.6985	369.151	39.0016	337.077	40.0665	207.971	38.99	190.941	39.142	173.599	39.2971	98.0767	38.3562	93.8658	38.4915	83.1439	39.0799	36.5813	40.0104	36.6391	38.9937	31.4412	31.4666	1.1408	30.9482	1.1857	30.1498	1.1056
32.5607	-2.0883	30.8019	-0.8905	30.8227	-0.4216	38.1579	728.036	38.7937	654.189	38.8614	378.252	40.6985	376.995	40.0016	343.777	41.0665	212.696	39.99	195.511	40.142	177.484	40.2971	100.405	39.3562	96.2937	39.4915	85.2902	40.0799	37.4384	41.0104	37.6358	39.9937	32.1488	32.4666	1.2867	31.9482	1.2452	31.1498	1.1132
33.5607	-2.0284	31.8019	-0.97	31.8227	-0.4678	39.1579	740.668	39.7937	683.803	39.8614	386.428	41.6985	384.456	41.0016	350.652	42.0665	217.153	40.99	199.905	41.142	181.455	41.2971	102.849	40.3562	98.576	40.4915	87.2488	41.0799	38.5226	42.0104	38.7389	40.9937	33.0398	33.4666	1.2538	32.9482	1.0662	32.1498	1.1504
34.5607	-1.86	32.8019	-0.9911	32.8227	-0.4696	40.1579	752.985	40.7937	698.632	40.8614	394.262	42.6985	391.729	42.0016	357.562	43.0665	221.616	41.99	204.296	42.142	185.805	42.2971	105.151	41.3562	100.71	41.4915	89.2642	42.0799	39.439	43.0104	39.6636	41.9937	33.872	34.4666	1.1102	33.9482	1.1112	33.1498	1.1687
35.5607	-1.9851	33.8019	-0.8815	33.8227	-0.5863	41.1579	765.271	41.7937	710.757	41.8614	402.457	43.6985	398.627	43.0016	364.362	44.0665	226.03	42.99	208.571	43.142	189.685	43.2971	107.275	42.3562	102.874	42.4915	91.2013	43.0799	40.3615	44.0104	40.5798	42.9937	34.7038	35.4666	1.1337	34.9482	1.0937	34.1498	1.081
36.5607	-2.0037	34.8019	-0.8339	34.8227	-0.5718	42.1579	777.061	42.7937	722.1	42.8614	410.185	44.6985	405.684	44.0016	370.895	45.0665	230.567	43.99	212.689	44.142	193.835	44.2971	109.611	43.3562	105.175	43.4915	93.3016	44.0799	41.3376	45.0104	41.1937	43.9937	35.5115	36.4666	1.1913	35.9482	1.1463	35.1498	1.1298
37.5607	-1.9819	35.8019	-0.9935	35.8227	-0.5273	43.1579	788.518	43.7937	733.213	43.8614	417.764	45.6985	412.301	45.0016	377.388	46.0665	234.786	44.99	216.851	45.142	197.469	45.2971	111.942	44.3562	107.323	44.4915	95.2335	45.0799	42.0361	46.0104	42.1896	44.9937	36.1796	37.4666	1.2367	36.9482	1.0703	36.1498	1.231
38.5607	-1.9556	36.8019	-0.9856	36.8227	-0.5534	44.1579	799.335	44.7937	744.339	44.8614	425.192	46.6985	419.35	46.0016	383.551	47.0665	239.304	45.99	221.011	46.142	201.389	46.2971	114.21	45.3562	109.275	45.4915	97.3933	46.0799	42.8739	47.0104	43.1168	45.9937	36.9527	38.4666	1.2466	37.9482	1.0978	37.1498	1.2442
39.5607	-1.8301	37.8019	-0.9508	37.8227	-0.5274	45.1579	809.872	45.7937	754.572	45.8614	432.87	47.6985	426.402	47.0016	389.874	48.0665	243.387	46.99	225.02	47.142	204.915	47.2971	116.312	46.3562	111.38	46.4915	99.1441	47.0799	44.011	48.0104	44.0348	46.9937	37.7801	39.4666	1.0822	38.9482	1.1882	38.1498	1.0674
40.5607	-1.83	38.8019	-0.993	38.8227	-0.442	46.1579	820.833	46.7937	764.985	46.8614	440.335	48.6985	433.111	48.0016	396.138	49.0665	247.513	47.99	229	48.142	208.797	48.2971	118.645	47.3562	113.666	47.4915	101.139	48.0799	45.0238	49.0104	44.909	47.9937	38.6305	40.4666	1.0694	39.9482	1.1101	39.1498	0.9701
41.5607	-1.8866	39.8019	-1.017	39.8227	-0.4559	47.1579	830.954	47.7937	776.063	47.8614	447.569	49.6985	439.483	49.0016	401.985	50.0665	251.697	48.99	232.899	49.142	212.453	49.2971	120.886	48.3562	115.851	48.4915	103.046	49.0799	45.6686	50.0104	45.714	48.9937	39.5384	41.4666	1.3346	40.9482	0.9975	40.1498	1.1997
42.5607	-1.9248	40.8019	-1.0081	40.8227	-0.6163	48.1579	841.302	48.7937	787.709	48.8614	454.466	50.6985	445.816	50.0016	408.045	51.0665	255.773	49.99	236.779	50.142	216.326	50.2971	123.09	49.3562	118.002	49.4915	104.95	50.0799	46.6731	51.0104	46.7899	49.9937	40.3081	42.4666	1.3236	41.9482	1.0138	41.1498	1.2758
43.5607	-1.8746	41.8019	-1.1174	41.8227	-0.4564	49.1579	851.523	49.7937	797.826	49.8614	461.717	51.6985	451.933	51.0016	414.226	52.0665	259.738	50.99	240.651	51.142	219.928	51.2971	125.183	50.3562	120.008	50.4915	107.077	51.0799	47.5322	52.0104	47.343	50.9937	41.0878	43.4666	1.385	42.9482	1.0441	42.1498	1.1754
44.5607	-1.9372	42.8019	-1.0622	42.8227	-0.5843	50.1579	861.287	50.7937	809.259	50.8614	469.725	52.6985	457.883	52.0016	419.878	53.0665	263.731	51.99	244.234	52.142	223.394	52.2971	127.161	51.3562	122.051	51.4915	108.939	52.0799	48.5212	53.0104	47.9989	51.9937	41.7894	44.4666	1.4396	43.9482	1.0739	43.1498	1.0484
45.5607	-1.8729	43.8019	-0.9899	43.8227	-0.5722	51.1579	871.077	51.7937	819.998	51.8614	479.261	53.6985	464.043	53.0016	425.44	54.0665	267.508	52.99	248.217	53.142	226.798	53.2971	129.215	52.3562	124.102	52.4915	110.835	53.0799	49.287	54.0104	48.9521	52.9937	42.5958	45.4666	1.2663	44.9482	1.1392	44.1498	0.9481
46.5607	-1.8824	44.8019	-0.9725	44.8227	-0.6592	52.1579	880.406	52.7937	829.835	52.8614	486.814	54.6985	470.294	54.0016	430.842	55.0665	271.678	53.99	251.864	54.142	230.409	54.2971	131.434	53.3562	126.063	53.4915	112.709	54.0799	50.0212	55.0104	49.7433	53.9937	43.353	46.4666	1.4135	45.9482	1.0756	45.1498	1.1258
47.5607	-1.7114	45.8019	-1.1406	45.8227	-0.4943	53.1579	889.69	53.7937	845.296	53.8614	496.486	55.6985	475.977	55.0016	436.439	56.0665	275.443	54.99	255.761	55.142	233.984	55.2971	133.291	54.3562	127.942	54.4915	114.252	55.0799	50.9269	56.0104	50.6682	54.9937	44.1235	47.4666	1.2895	46.9482	1.0866	46.1498	1.0907
48.5607	-1.9401	46.8019	-1.2205	46.8227	-0.5028	54.1579	898.859	54.7937	856.95	54.8614	503.992	56.6985	481.742	56.0016	441.732	57.0665	279.268	55.99	259.246	56.142	237.608	56.2971	135.469	55.3562	130.004	55.4915	116.177	56.0799	51.712	57.0104	51.5984	55.9937	45.0019	48.4666	1.2366	47.9482	1.3572	47.1498	1.1082
49.5607	-1.8316	47.8019	-1.1995	47.8227	-0.6063	55.1579	907.994	55.7937	866.087	55.8614	511.502	57.6985	487.228	57.0016	447.142	58.0665	282.779	56.99	262.715	57.142	240.844	57.2971	137.449	56.3562	131.853	56.4915	118.048	57.0799	52.4338	58.0104	52.3326	56.9937	45.5996	49.4666	1.1	48.9482	1.4219	48.1498	0.9144
50.5607	-1.8188	48.8019	-0.9785	48.8227	-0.7213	56.1579	916.885	56.7937	875.078	56.8614	518.275	58.6985	492.865	58.0016	452.276	59.0665	286.633	57.99	266.397	58.142	244.112	58.2971	139.443	57.3562	133.952	57.4915	119.972	58.0799	53.2544	59.0104	53.1843	57.9937	46.3248	50.4666	1.234	49.9482	1.3657	49.1498	1.1305
51.5607	-1.8862	49.8019	-1.0689	49.8227	-0.8046	57.1579	925.48	57.7937	883.963	57.8614	526.443	59.6985	498.583	59.0016	457.707	60.0665	290.407	58.99	269.977	59.142	247.425	59.2971	141.396	58.3562	135.942	58.4915	121.746	59.0799	54.2957	60.0104	54.0028	58.9937	47.1797	51.4666	1.1063	50.9482	1.1939	50.1498	1.1268
52.5607	-1.9488	50.8019	-0.9169	50.8227	-0.7106	58.1579	933.895	58.7937	892.995	58.8614	533.592	60.6985	504.555	60.0016	462.611	61.0665	293.946	59.99	275.676	60.142	250.708	60.2971	143.293	59.3562	137.683	59.4915	123.538	60.0799	55.0831	61.0104	54.8829	59.9937	47.7872	52.4666	1.0609	51.9482	1.2964	51.1498	1.0241
53.5607	-2.0224	51.8019	-0.7899	51.8227	-0.7601	59.1579	942.173	59.7937	901.09	59.8614	540.234	61.6985	510.194	61.0016	467.744	62.0665	297.649	60.99	281.533	61.142	253.99	61.2971	145.321	60.3562	139.651	60.4915	125.294	61.0799	55.7305	62.0104	55.8097	60.9937	48.651	53.4666	1.3517	52.9482	1.1984	52.1498	1.1263
54.5607	-1.9581	52.8019	-0.9088	52.8227	-0.5787	60.1579	950.416	60.7937	909.568	60.8614	546.571	62.6985	515.339	62.0016	472.827	63.0665	300.718	61.99	285.136	62.142	257.176	62.2971	147.471	61.3562	141.618	61.4915	127.113	62.0799	56.6616	63.0104	56.306	61.9937	49.3795	54.4666	1.4194	53.9482	1.1838	53.1498	1.1622
55.5607	-1.8961	53.8019	-1.0739	53.8227	-0.6528	61.1579	958.383	61.7937	917.672	61.8614	553.25	63.6985	520.467	63.0016	477.224	64.0665	304.299	62.99	288.273	63.142	260.281	63.2971	149.167	62.3562	144.224	62.4915	128.739	63.0799	57.3149	64.0104	57.1457	62.9937	49.8507	55.4666	1.2089	54.9482	1.1027	54.1498	1.0461
56.5607	-1.8346	54.8019	-1.0486	54.8227	-0.5808	62.1579	966.021	62.7937	924.89	62.8614	560.032	64.6985	525.944	64.0016	481.959	65.0665	308.066	63.99	291.686	64.142	263.735	64.2971	151.353	63.3562	146.103	63.4915	130.157	64.0799	58.961	65.0104	58.2268	63.9937	50.8608	56.4666	0.8247	55.9482	1.0203	55.1498	0.992
57.5607	-1.9379	55.8019	-0.8661	55.8227	-0.4416	63.1579	973.889	63.7937	933.188	63.8614	565.938	65.6985	531.183	65.0016	487.009	66.0665	311.571	64.99	295.174	65.142	267.751	65.2971	153.629	64.3562	147.756	64.4915	132.064	65.0799	59.2974	66.0104	58.9897	64.9937	51.8777	57.4666	1.2063	56.9482	1.5083	56.1498	0.9882
58.5607	-1.8204	56.8019	-0.9364	56.8227	-0.544	64.1579	981.876	64.7937	940.229	64.8614	584.275	66.6985	544.042	66.0016	492.258	67.0665	317.242	65.99	298.844	66.142	271.293	66.2971	156.121	65.3562	150.486	65.4915	134.043	66.0799	61.2212	67.0104	60.3779	65.9937	52.6622	58.4666	1.7006	57.9482	1.9508	57.1498	1.1857
59.5607	-1.4122	57.8019	-1.4678	57.8227	-0.861	65.1579	989.267	65.7937	954.016	65.8614	632.659	67.6985	550.203	67.0016	495.561	68.0665	292.912	66.99	306.978	67.142	281.384	67.2971	163.426	66.3562	152.714	66.4915	139.014	67.0799	62.7854	68.0104	57.7224	66.9937	54.8769	59.4666	0.9026	58.9482	1.8468	58.1498	1.387
60.5607	-0.3336	58.8019	-1.3402	58.8227	-0.6984	66.1579	1010.42	66.7937	1042.48	66.8614	632.862	68.6985	500.203	68.0016	458.863	69.0665	292.594	67.99	299.711	68.142	231.241	68.2971	129.705	67.3562	157.608	67.4915	139.391	68.0799	56.8031	69.0104	53.2304	67.9937	51.9784	60.4666	-0.3735	59.9482	0.2409	59.1498	0.4215
61.5607	-0.3988	59.8019	0.413	59.8227	0.9423	67.1579	1067.02	67.7937	911.045	67.8614	574.244	69.6985	507.165	69.0016	439.47	70.0665	296.921	68.99	279.55	69.142	241.762	69.2971	137.474	68.3562	116.746	68.4915	94.9009	69.0799	58.2608	70.0104	55.0685	68.9937	44.9382	61.4666	-0.1958	60.9482	-0.7716	60.1498	-2.0277
62.5607	-0.7368	60.8019	0.6786	60.8227	1.0961	68.1579	947.172	68.7937	906.66	68.8614	570.055	70.6985	508.261	70.0016	456.495	71.0665	296.745	69.99	284.3	70.142	249.99	70.2971	143.061	69.3562	127.643	69.4915	111.084	70.0799	57.5114	71.0104	55.8842	69.9937	47.6563	62.4666	0.5492	61.9482	0.1987	61.1498	-0.8411
63.5607	-0.9761	61.8019	0.2418	61.8227	0.712	69.1579	952.653	69.7937	909.813	69.8614	564.831	71.6985	505.72	71.0016	461.027	72.0665	294.805	70.99	285.244	71.142	252.088	71.2971	144.624	70.3562	136.983	70.4915	119.322	71.0799	57.674	72.0104	56.0546	70.9937	48.9247	63.4666	0.458	62.9482	0.5855	62.1498	-0.2643
64.5607	-0.9565	62.8019	-0.2422	62.8227	0.3142	70.1579	954.596	70.7937	906.292	70.8614	560.014	72.6985	501.975	72.0016	459.978	73.0665	292.704	71.99	283.54	72.142	251.104	72.2971	144.328	71.3562	140.091	71.4915	122.067	72.0799	56.5601	73.0104	55.4907	71.9937	48.8007	64.4666	0.7991	63.9482	0.4392	63.1498	-0.2776
65.5607	-0.8932	63.8019	-0.1689	63.8227	0.1744	71.1579	950.533	71.7937	900.761	71.8614	555.267	73.6985	497.874	73.0016	457.228	74.0665	290.815	72.99	281.648	73.142	249.647	73.2971	143.709	72.3562	140.619	72.4915	122.218	73.0799	56.0708	74.0104	55.157	72.9937	48.5543	65.4666	0.8263	64.9482	0.4248	64.1498	0.1389
66.5607	-0.8844	64.8019	-0.376	64.8227	0.1079	72.1579	944.122	72.7937	894.764	72.8614	550.693	74.6985	494.394	74.0016	454.091	75.0665	288.202	73.99	279.599	74.142	247.709	74.2971	142.543	73.3562	139.924	73.4915	121.482	74.0799	55.3945	75.0104	54.7325	73.9937	48.2158	66.4666	0.8233	65.9482	0.7206	65.1498	-0.0939
67.5607	-0.6695	65.8019	-0.4753	65.8227	-0.0702	73.1579	937.155	73.7937	888.793	73.8614	546.967	75.6985	490.446	75.0016	450.374	76.0665	285.874	74.99	277.188	75.142	245.623	75.2971	141.582	74.3562	139.184	74.4915	120.523	75.0799	54.8401	76.0104	54.2773	74.9937	47.9112	67.4666	0.7855	66.9482	0.5801	66.1498	-0.0592
68.5607	-0.9416	66.8019	-0.5388	66.8227	-0.1614	74.1579	930.144	74.7937	883.134	74.8614	544.154	76.6985	486.988	76.0016	446.691	77.0665	284.064	75.99	274.867	76.142	243.631	76.2971	140.182	75.3562	138.005	75.4915	119.382	76.0799	54.4753	77.0104	53.9419	75.9937	47.3654	68.4666	0.7585	67.9482	0.561	67.1498	0.1037
69.5607	-0.7635	67.8019	-0.4351	67.8227	-0.1367	75.1579	923.691	75.7937	878.052	75.8614	540.991	77.6985	483.244	77.0016	443.677	78.0665	282.161	76.99	272.63	77.142	241.639	77.2971	139.023	76.3562	136.945	76.4915	118.456	77.0799	54.1641	78.0104	53.2001	76.9937	46.9146	69.4666	0.6559	68.9482	0.5979	68.1498	0.0399
70.5607	-0.4965	68.8019	-0.628	68.8227	0.0229	76.1579	918.09	76.7937	872.744	76.8614	539.344	78.6985	479.961	78.0016	440.084	79.0665	280.144	77.99	271.035	78.142	240.182	78.2971	138.246	77.3562	135.58	77.4915	117.293	78.0799	54.0058	79.0104	53.2254	77.9937	46.7763	70.4666	0.4572	69.9482	0.5546	69.1498	0.1425
71.5607	-0.7924	69.8019	-0.3452	69.8227	-0.0346	77.1579	912.095	77.7937	867.773	77.8614	536.142	79.6985	476.757	79.0016	436.84	80.0665	278.2	78.99	269.115	79.142	238.186	79.2971	137.303	78.3562	135.123	78.4915	116.824	79.0799	53.6444	80.0104	52.754	78.9937	46.3281	71.4666	1.0213	70.9482	0.5003	70.1498	-0.0073
72.5607	-0.6963	70.8019	-0.4088	70.8227	-0.1885	78.1579	906.425	78.7937	863.1	78.8614	532.98	80.6985	473.724	80.0016	433.962	81.0665	276.44	79.99	267.382	80.142	236.476	80.2971	136.318	79.3562	134.252	79.4915	115.968	80.0799	53.1032	81.0104	52.2208	79.9937	45.7161	72.4666	0.8639	71.9482	0.7	71.1498	-0.0911
73.5607	-0.9236	71.8019	-0.4982	71.8227	-0.2383	79.1579	900.962	79.7937	858.68	79.8614	529.97	81.6985	470.704	81.0016	431.047	82.0665	274.671	80.99	265.521	81.142	235.073	81.2971	135.537	80.3562	133.183	80.4915	114.958	81.0799	52.4807	82.0104	51.6082	80.9937	45.678	73.4666	0.7946	72.9482	0.4462	72.1498	-0.1982
74.5607	-0.8522	72.8019	-0.2572	72.8227	-0.3913	80.1579	895.932	80.7937	854.305	80.8614	527.054	82.6985	467.831	82.0016	428.054	83.0665	272.761	81.99	263.707	82.142	233.296	82.2971	134.587	81.3562	132.262	81.4915	114.3	82.0799	52.0974	83.0104	51.6193	81.9937	45.372	74.4666	1.037	73.9482	0.7413	73.1498	0.2844
75.5607	-0.9529	73.8019	-0.474	73.8227	-0.3931	81.1579	891.144	81.7937	850.303	81.8614	523.739	83.6985	465.212	83.0016	425.194	84.0665	270.998	82.99	262.02	83.142	231.735	83.2971	133.429	82.3562	131.098	82.4915	113.1	83.0799	52.1737	84.0104	51.3207	82.9937	44.8396	75.4666	0.8929	74.9482	0.6164	74.1498	0.0958
76.5607	-0.8795	74.8019	-0.4985	74.8227	-0.2679	82.1579	886.24	82.7937	846.526	82.8614	521.513	84.6985	462.572	84.0016	422.891	85.0665	269.827	83.99	260.093	84.142	230.603	84.2971	132.837	83.3562	130.516	83.4915	112.707	84.0799	51.6643	85.0104	50.9116	83.9937	44.585	76.4666	0.8348	75.9482	0.6401	75.1498	0.1394
77.5607	-0.728	75.8019	-0.5601	75.8227	-0.2284	83.1579	881.995	83.7937	842.738	83.8614	518.933	85.6985	460.092	85.0016	420.439	86.0665	268.727	84.99	258.99	85.142	229.456	85.2971	132.57	84.3562	129.921	84.4915	112.13	85.0799	51.5429	86.0104	50.671	84.9937	44.5107	77.4666	0.7954	76.9482	0.6693	76.1498	0.1503
78.5607	-0.7901	76.8019	-0.6258	76.8227	-0.0731	84.1579	877.539	84.7937	839.044	84.8614	516.484	86.6985	457.966	86.0016	418.423	87.0665	267.194	85.99	257.753	86.142	228.013	86.2971	131.696	85.3562	129.531	85.4915	111.739	86.0799	51.3967	87.0104	50.3685	85.9937	44.4116	78.4666	1.0005	77.9482	0.528	77.1498	0.0463
79.5607	-0.8284	77.8019	-0.4243	77.8227	-0.2401	85.1579	873.48	85.7937	835.151	85.8614	514.852	87.6985	455.535	87.0016	416.193	88.0665	265.787	86.99	256.209	87.142	226.385	87.2971	130.764	86.3562	128.601	86.4915	110.979	87.0799	50.9071	88.0104	50.1333	86.9937	44.1493	79.4666	1.1753	78.9482	0.6448	78.1498	-0.1713
80.5607	-1.2149	78.8019	-0.5528	78.8227	-0.2513	86.1579	869.313	86.7937	832.4	86.8614	512.485	88.6985	453.121	88.0016	413.997	89.0665	264.496	87.99	254.772	88.142	225.135	88.2971	130.155	87.3562	127.927	87.4915	110.296	88.0799	50.8404	89.0104	49.797	87.9937	43.9252	80.4666	1.0815	79.9482	0.8258	79.1498	0.0878
81.5607	-0.514	79.8019	-0.7212	79.8227	-0.5541	87.1579	865.541	87.7937	829.343	87.8614	510.175	89.6985	450.602	89.0016	411.418	90.0665	263.007	88.99	253.323	89.142	223.673	89.2971	129.274	88.3562	127.111	88.4915	109.686	89.0799	50.2345	90.0104	49.3418	88.9937	43.6332	81.4666	0.9169	80.9482	0.5785	80.1498	0.2323
82.5607	-0.7492	80.8019	-0.6023	80.8227	-0.251	88.1579	862.199	88.7937	825.82	88.8614	507.413	90.6985	448.637	90.0016	409.202	91.0665	261.689	89.99	251.844	90.142	222.647	90.2971	128.62	89.3562	126.316	89.4915	108.841	90.0799	49.8009	91.0104	49.2473	89.9937	43.0696	82.4666	0.8505	81.9482	0.5284	81.1498	0.1512
83.5607	-0.906	81.8019	-0.5365	81.8227	-0.2616	89.1579	858.274	89.7937	822.703	89.8614	505.86	91.6985	446.851	91.0016	407.3	92.0665	260.884	90.99	250.667	91.142	221.446	91.2971	128.004	90.3562	125.64	90.4915	108.295	91.0799	49.5672	92.0104	48.8311	90.9937	42.791	83.4666	0.8378	82.9482	0.6058	82.1498	0.0842
84.5607	-0.6796	82.8019	-0.5476	82.8227	-0.2381	90.1579	854.841	90.7937	819.875	90.8614	503.915	92.6985	444.865	92.0016	405.585	93.0665	259.508	91.99	250.02	92.142	220.565	92.2971	127.704	91.3562	125.142	91.4915	107.874	92.0799	49.635	93.0104	48.6942	91.9937	42.6061	84.4666	0.8063	83.9482	0.6117	83.1498	0.1722
85.5607	-0.9789	83.8019	-0.5637	83.8227	-0.0323	91.1579	851.631	91.7937	816.987	91.8614	502.178	93.6985	442.876	93.0016	403.861	94.0665	258.24	92.99	248.84	93.142	219.626	93.2971	127.079	92.3562	124.924	92.4915	107.5	93.0799	48.9871	94.0104	48.002	92.9937	42.7448	85.4666	0.7628	84.9482	0.1227	84.1498	-0.1389
86.5607	-1.0939	84.8019	-0.3355	84.8227	-0.1476	92.1579	848.356	92.7937	814.38	92.8614	500.306	94.6985	440.926	94.0016	401.899	95.0665	257.149	93.99	247.475	94.142	218.327	94.2971	125.956	93.3562	124.302	93.4915	106.813	94.0799	49.2508	95.0104	48.3292	93.9937	42.3313	86.4666	1.1201	85.9482	0.5532	85.1498	0.3785
87.5607	-1.0568	85.8019	-0.5242	85.8227	-0.3619	93.1579	845.159	93.7937	811.363	93.8614	498.166	95.6985	439.197	95.0016	400.188	96.0665	255.655	94.99	246.499	95.142	217.048	95.2971	125.387	94.3562	123.243	94.4915	105.966	95.0799	49.2004	96.0104	48.0745	94.9937	42.0833	87.4666	1.088	86.9482	0.755	86.1498	0.7041
88.5607	-0.903	86.8019	-0.8772	86.8227	-0.4163	94.1579	841.953	94.7937	808.868	94.8614	496.308	96.6985	436.807	96.0016	398.086	97.0665	255.324	95.99	245.081	96.142	216.258	96.2971	125.535	95.3562	122.959	95.4915	106.13	96.0799	48.7705	97.0104	47.8383	95.9937	41.7823	88.4666	0.9473	87.9482	0.6698	87.1498	0.4053
89.5607	-0.8672	87.8019	-0.7316	87.8227	-0.3437	95.1579	838.959	95.7937	806.137	95.8614	494.134	97.6985	435.836	97.0016	396.381	98.0665	254.394	96.99	244.548	97.142	215.559	97.2971	124.603	96.3562	122.642	96.4915	105.599	97.0799	48.5911	98.0104	47.6672	96.9937	41.6246	89.4666	0.8662	88.9482	0.6455	88.1498	0.297
90.5607	-0.7732	88.8019	-0.5765	88.8227	-0.3693	96.1579	835.899	96.7937	803.669	96.8614	492.671	98.6985	434.377	98.0016	395.381	99.0665	253.286	97.99	243.425	98.142	214.381	98.2971	124.068	97.3562	121.78	97.4915	104.936	98.0799	48.1516	99.0104	47.5134	97.9937	41.4665	90.4666	1.0364	89.9482	0.6163	89.1498	0.3703
91.5607	-0.7375	89.8019	-0.675	89.8227	-0.3742	97.1579	833.216	97.7937	801.219	97.8614	491.802	99.6985	432.662	99.0016	393.704	100.067	252.117	98.99	242.818	99.142	213.819	99.2971	123.904	98.3562	121.093	98.4915	104.383	99.0799	48.1609	100.01	47.3241	98.9937	41.5017	91.4666	1.1223	90.9482	0.5948	90.1498	0.3246
92.5607	-1.0155	90.8019	-0.606	90.8227	-0.5814	98.1579	830.304	98.7937	799.658	98.8614	490.397	100.698	430.84	100.002	392.076	101.067	251.011	99.99	241.879	100.142	212.863	100.297	123.339	99.3562	121.007	99.4915	104.158	100.08	48.0145	101.01	46.9665	99.9937	41.5058	92.4666	0.9173	91.9482	0.6567	91.1498	0.2145
93.5607	-0.6166	91.8019	-0.6847	91.8227	-0.4619	99.1579	828.092	99.7937	797.515	99.8614	489.131	101.698	429.065	101.002	390.436	102.067	250.024	100.99	240.8	101.142	211.791	101.297	122.576	100.356	120.551	100.492	103.704	101.08	47.7531	102.01	46.6729	100.994	41.0777	93.4666	0.9402	92.9482	0.387	92.1498	0.1235
94.5607	-0.9103	92.8019	-0.4509	92.8227	-0.174	100.158	825.741	100.794	795.148	100.861	487.344	102.698	427.669	102.002	388.932	103.067	249.222	101.99	239.987	102.142	211.195	102.297	122.167	101.356	119.925	101.492	102.942	102.08	47.3323	103.01	46.5429	101.994	40.8919	94.4666	0.9216	93.9482	0.4485	93.1498	0.3256
95.5607	-0.6423	93.8019	-0.5529	93.8227	-0.4137	101.158	822.786	101.794	792.97	101.861	486.039	103.698	425.991	103.002	387.343	104.067	248.353	102.99	239.095	103.142	210.559	103.297	121.927	102.356	119.617	102.492	102.651	103.08	47.3255	104.01	46.3429	102.994	40.6679	95.4666	0.8564	94.9482	0.4911	94.1498	0.426
96.5607	-0.7164	94.8019	-0.6757	94.8227	-0.3952	102.158	820.152	102.794	790.509	102.861	484.479	104.698	424.871	104.002	385.888	105.067	247.449	103.99	238.257	104.142	209.589	104.297	121.578	103.356	119.001	103.492	102.303	104.08	46.9179	105.01	46.294	103.994	39.9956	96.4666	0.9114	95.9482	0.4181	95.1498	0.3677
97.5607	-0.5917	95.8019	-0.4077	95.8227	-0.2957	103.158	817.611	103.794	788.745	103.861	483.693	105.698	423.743	105.002	384.894	106.067	246.727	104.99	237.219	105.142	208.59	105.297	120.96	104.356	118.847	104.492	101.99	105.08	46.5203	106.01	45.8062	104.994	40.3419	97.4666	0.7398	96.9482	0.3447	96.1498	0.0943
98.5607	-0.6762	96.8019	-0.3314	96.8227	-0.3693	104.158	815.656	104.794	787.248	104.861	482.36	106.698	422.301	106.002	383.54	107.067	245.915	105.99	236.658	106.142	208.091	106.297	120.771	105.356	118.315	105.492	101.542	106.08	46.5315	107.01	46.0732	105.994	40.0731	98.4666	0.9383	97.9482	0.3593	97.1498	0.1008
99.5607	-0.6403	97.8019	-0.4686	97.8227	-0.3142	105.158	813.545	105.794	785.364	105.861	480.886	107.698	420.935	107.002	382.215	108.067	244.587	106.99	235.883	107.142	207.095	107.297	120.013	106.356	117.982	106.492	100.87	107.08	46.9543	108.01	45.9216	106.994	39.9867	99.4666	1.0206	98.9482	0.4547	98.1498	0.3181
100.561	-0.7249	98.8019	-0.5034	98.8227	-0.3883	106.158	811.163	106.794	783.505	106.861	480.104	108.698	419.438	108.002	380.778	109.067	244.128	107.99	234.595	108.142	206.295	108.297	119.618	107.356	117.494	107.492	100.782	108.08	46.5456	109.01	45.5181	107.994	39.8536	100.467	0.9704	99.9482	0.5057	99.1498	0.0328
101.561	-0.9202	99.8019	-0.5565	99.8227	-0.4125	107.158	809.08	107.794	781.609	107.861	478.67	109.698	418.058	109.002	379.321	110.067	243.94	108.99	234.181	109.142	205.983	109.297	119.319	108.356	117.487	108.492	100.522	109.08	46.5169	110.01	45.5769	108.994	39.8992	101.467	0.9882	100.948	0.6003	100.15	0.2625
102.561	-0.6136	100.802	-0.6607	100.823	-0.3569	108.158	806.777	108.794	779.805	108.861	477.113	110.698	417.251	110.002	378.474	111.067	242.952	109.99	233.737	110.142	205.079	110.297	118.969	109.356	117.109	109.492	100.285	110.08	46.3215	111.01	45.3626	109.994	39.5962	102.467	0.9866	101.948	0.5782	101.15	0.2574
103.561	-0.6246	101.802	-0.7272	101.823	-0.386	109.158	804.948	109.794	777.725	109.861	476.329	111.698	415.817	111.002	377.179	112.067	241.648	110.99	232.829	111.142	204.239	111.297	118.602	110.356	116.605	110.492	99.949	111.08	46.1266	112.01	45.1219	110.994	39.4833	103.467	1.0596	102.948	0.5871	102.15	0.3765
104.561	-1.0117	102.802	-0.7904	102.823	-0.5926	110.158	802.676	110.794	775.999	110.861	475.066	112.698	414.795	112.002	375.656	113.067	241.025	111.99	231.903	112.142	203.381	112.297	118.008	111.356	116.104	111.492	99.4958	112.08	45.7323	113.01	44.8682	111.994	39.2129	104.467	1.2269	103.948	0.6296	103.15	0.3357
105.561	-0.5764	103.802	-0.706	103.823	-0.6593	111.158	800.512	111.794	775.078	111.861	474.223	113.698	413.325	113.002	374.628	114.067	240.434	112.99	231.007	113.142	202.629	113.297	117.533	112.356	115.557	112.492	99.1137	113.08	45.309	114.01	44.5707	112.994	38.8645	105.467	1.0539	104.948	0.4943	104.15	0.3318
106.561	-0.463	104.802	-0.7483	104.823	-0.2015	112.158	799.118	112.794	773.059	112.861	472.941	114.698	412.266	114.002	373.497	115.067	239.861	113.99	230.718	114.142	202.385	114.297	117.577	113.356	115.195	113.492	98.3198	114.08	45.7021	115.01	44.7564	113.994	39.1322	106.467	0.9547	105.948	0.462	105.15	0.22
107.561	-0.7288	105.802	-0.6035	105.823	-0.4881	113.158	796.822	113.794	771.547	113.861	471.687	115.698	411.029	115.002	372.538	116.067	239.074	114.99	229.762	115.142	201.49	115.297	116.851	114.356	115.374	114.492	98.5384	115.08	45.6888	116.01	44.5979	114.994	38.855	107.467	1.2231	106.948	0.4337	106.15	0.1145
108.561	-0.8839	106.802	-0.7705	106.823	-0.4372	114.158	795.146	114.794	769.952	114.861	470.773	116.698	410.009	116.002	371.384	117.067	238.46	115.99	229.04	116.142	201.03	116.297	116.624	115.356	114.879	115.492	98.0398	116.08	45.3208	117.01	44.6076	115.994	38.4063	108.467	1.2051	107.948	0.8325	107.15	0.2253
109.561	-0.9316	107.802	-0.805	107.823	-0.6348	115.158	793.489	115.794	768.375	115.861	469.459	117.698	409.178	117.002	370.258	118.067	237.864	116.99	228.544	117.142	200.491	117.297	116.451	116.356	114.518	116.492	97.7897	117.08	45.367	118.01	44.2711	116.994	38.4163	109.467	1.2195	108.948	0.7889	108.15	0.3011
110.561	-0.7608	108.802	-0.6675	108.823	-0.4762	116.158	791.384	116.794	766.829	116.861	468.441	118.698	407.84	118.002	369.506	119.067	236.906	117.99	227.95	118.142	199.88	118.297	116.101	117.356	114.436	117.492	97.7336	118.08	44.8001	119.01	43.6784	117.994	38.8914	110.467	1.0224	109.948	0.5401	109.15	0.0904
111.561	-0.7955	109.802	-0.8867	109.823	-0.6561	117.158	789.6	117.794	765.564	117.861	467.883	119.698	406.55	119.002	368.056	120.067	236.093	118.99	226.869	119.142	198.848	119.297	115.32	118.356	113.932	118.492	97.2386	119.08	44.6172	120.01	44.275	118.994	38.2331	111.467	1.2383	110.948	0.6216	110.15	0.4934
112.561	-0.6854	110.802	-0.7068	110.823	-0.3962	118.158	787.84	118.794	763.604	118.861	466.625	120.698	405.885	120.002	367.207	121.067	235.358	119.99	226.191	120.142	197.836	120.297	114.807	119.356	112.985	119.492	96.3982	120.08	44.9328	121.01	43.975	119.994	38.1277	112.467	1.1083	111.948	0.6188	111.15	0.3546
113.561	-0.683	111.802	-1.0335	111.823	-0.3477	119.158	786.254	119.794	762.728	119.861	465.892	121.698	404.509	121.002	366.217	122.067	235.032	120.99	225.588	121.142	198.045	121.297	115.283	120.356	112.837	120.492	96.616	121.08	44.4503	122.01	43.6986	120.994	37.8974	113.467	1.0032	112.948	0.638	112.15	0.2918
114.561	-0.7308	112.802	-0.9265	112.823	-0.4037	120.158	784.593	120.794	761.176	120.861	464.863	122.698	403.697	122.002	365.143	123.067	234.552	121.99	225.605	122.142	197.973	122.297	114.88	121.356	113.07	121.492	96.1434	122.08	44.4324	123.01	43.6706	121.994	37.8332	114.467	1.039	113.948	0.5855	113.15	0.2529
115.561	-0.7822	113.802	-0.7457	113.823	-0.3251	121.158	783.008	121.794	759.613	121.861	463.546	123.698	403.084	123.002	364.849	124.067	233.941	122.99	224.882	123.142	197.071	123.297	114.256	122.356	112.788	122.492	96.0765	123.08	44.1024	124.01	43.5685	122.994	37.7538	115.467	1.3146	114.948	0.667	114.15	0.1586
116.561	-0.8167	114.802	-0.8696	114.823	-0.4656	122.158	781.418	122.794	757.818	122.861	463.472	124.698	402.044	124.002	363.723	125.067	233.408	123.99	224.259	124.142	196.61	124.297	114.01	123.356	112.131	123.492	95.5948	124.08	44.1793	125.01	43.4151	123.994	37.6103	116.467	1.3612	115.948	0.6797	115.15	0.3341
117.561	-1.0979	115.802	-0.7843	115.823	-0.5921	123.158	779.395	123.794	757.442	123.861	462.398	125.698	400.963	125.002	363.134	126.067	232.678	124.99	223.521	125.142	196.202	125.297	113.67	124.356	112.037	124.492	95.5888	125.08	43.9952	126.01	43.259	124.994	37.7072	117.467	1.2157	116.948	0.678	116.15	0.2109
118.561	-0.657	116.802	-1.2422	116.823	-0.4186	124.158	778.332	124.794	756.086	124.861	461.398	126.698	399.998	126.002	361.777	127.067	231.991	125.99	222.877	126.142	195.576	126.297	113.145	125.356	111.602	125.492	95.1453	126.08	43.7104	127.01	43.1815	125.994	37.3155	118.467	1.0187	117.948	0.4377	117.15	0.4414
119.561	-0.864	117.802	-0.6529	117.823	-0.3162	125.158	776.908	125.794	754.404	125.861	459.954	127.698	399.559	127.002	360.551	128.066	231.832	126.99	222.481	127.142	194.918	127.297	112.897	126.356	111.252	126.492	94.7229	127.08	43.6937	128.01	42.9765	126.994	37.2893	119.467	1.1742	118.948	0.3297	118.15	0.4381
120.561	-0.9094	118.802	-0.6633	118.823	-0.3408	126.158	775.41	126.794	753.339	126.861	459.697	128.698	398.57	128.002	360.01	129.066	231.442	127.99	221.759	128.142	194.459	128.297	112.79	127.356	111.045	127.492	94.3911	128.08	43.4251	129.01	42.6899	127.994	37.0154	120.467	1.3768	119.948	0.5099	119.15	0.3221
121.561	-0.8396	119.802	-0.7315	119.823	-0.5062	127.158	773.991	127.794	752.277	127.861	458.891	129.698	397.999	129.002	359.21	130.066	230.871	128.99	221.502	129.142	194.031	129.297	112.812	128.356	110.69	128.492	94.1458	129.08	43.6544	130.01	42.948	128.994	37.1956	121.467	1.218	120.948	0.5541	120.15	0.3196
122.561	-0.9825	120.802	-0.6614	120.823	-0.4197	128.158	772.589	128.794	751.122	128.861	458.018	130.698	397.064	130.002	358.716	131.066	230.213	129.99	221.055	130.142	193.75	130.297	112.554	129.356	111.102	129.492	94.3796	130.08	43.7401	131.01	42.3809	129.994	37.166	122.467	1.1516	121.948	0.4685	121.15	0.0921
123.561	-1.2877	121.802	-0.7838	121.823	-0.4225	129.158	771.237	129.794	750.124	129.861	457.312	131.698	396.075	131.002	357.62	132.066	229.742	130.99	220.474	131.142	193.277	131.297	112.25	130.356	110.634	130.492	94.1134	131.08	43.1494	132.01	42.4692	130.994	37.17	123.467	1.41	122.948	0.8468	122.15	0.4824
124.561	-1.0122	122.802	-1.1841	122.823	-0.5777	130.158	769.856	130.794	748.632	130.861	456.262	132.698	395.342	132.002	356.834	133.066	228.961	131.99	220.079	132.142	192.813	132.297	111.53	131.356	110.064	131.492	93.7251	132.08	43.3403	133.01	42.661	131.994	36.9838	124.467	1.3898	123.948	0.9155	123.15	0.871
125.561	-0.9853	123.802	-1.2518	123.823	-0.4737	131.158	768.438	131.794	747.614	131.861	455.531	133.698	394.126	133.002	355.872	134.066	228.266	132.99	219.444	133.142	192.027	133.297	111.609	132.356	109.527	132.492	93.3136	133.08	43.1659	134.01	42.5429	132.994	36.9458	125.467	1.2882	124.948	0.8383	124.15	0.6169
126.561	-1.0485	124.802	-1.0562	124.823	-0.7385	132.158	767.066	132.794	746.352	132.861	454.583	134.698	393.529	134.002	354.764	135.066	228.658	133.99	218.966	134.142	192.202	134.297	111.754	133.356	109.881	133.492	93.4396	134.08	42.9075	135.01	42.3682	133.994	36.934	126.467	1.2346	125.948	0.8576	125.15	0.4537
127.561	-1.024	125.802	-1.0795	125.823	-0.2466	133.158	765.696	133.794	745.734	133.861	454.241	135.698	393.163	135.002	354.856	136.066	227.945	134.99	218.828	135.142	191.764	135.297	111.149	134.356	109.562	134.492	93.1715	135.08	42.9513	136.01	42.3132	134.994	36.6209	127.467	1.4204	126.948	0.8619	126.15	0.2912
128.561	-0.8873	126.802	-1.1448	126.823	-0.3299	134.158	765.002	134.794	744.643	134.861	453.327	136.698	392.675	136.002	354.236	137.066	227.703	135.99	218.448	136.142	191.511	136.297	111.26	135.356	109.225	135.492	92.7983	136.08	43.0308	137.01	42.6016	135.994	36.8822	128.467	1.3412	127.948	1.0666	127.15	0.2224
129.561	-1.3156	127.802	-1.0689	127.823	-0.4625	135.158	763.504	135.794	743.389	135.861	453.133	137.698	391.665	137.002	353.586	138.066	227.047	136.99	217.987	137.142	191.056	137.297	110.89	136.356	109.526	136.492	92.9322	137.08	43.0167	138.01	42.285	136.994	36.8019	129.467	1.7369	128.948	0.846	128.15	0.2322
130.561	-1.3018	128.802	-1.1322	128.823	-0.7318	136.158	762.141	136.794	743.271	136.861	452.275	138.698	390.837	138.002	352.438	139.066	226.57	137.99	217.447	138.142	190.294	138.297	110.584	137.356	108.856	137.492	92.5111	138.08	42.7161	139.01	42.1689	137.994	36.4887	130.467	1.6414	129.948	1.0553	129.15	0.3058
131.561	-1.0462	129.802	-1.3349	129.823	-0.359	137.158	761.311	137.794	741.742	137.861	451.215	139.698	390.012	139.002	351.646	140.066	225.916	138.99	217.124	139.142	189.846	139.297	110.11	138.356	108.48	138.492	92.1154	139.08	42.6848	140.01	42.0446	138.994	36.6038	131.467	1.5537	130.948	0.904	130.15	0.4132
132.561	-1.1511	130.802	-1.2264	130.823	-0.3823	138.158	759.949	138.794	740.377	138.861	450.966	140.698	389.197	140.002	350.985	141.066	225.59	139.99	216.584	140.142	189.369	140.297	109.85	139.356	108.305	139.492	91.9689	140.08	42.5697	141.01	42.0905	139.994	36.5312	132.467	1.4964	131.948	0.9438	131.15	0.3202
133.561	-1.1076	131.802	-1.1162	131.823	-0.7625	139.158	758.537	139.794	739.391	139.861	449.99	141.698	388.845	141.002	350.061	142.066	225.497	140.99	216.207	141.142	188.92	141.297	109.712	140.356	108.178	140.492	91.8857	141.08	42.326	142.01	41.8432	140.994	36.2709	133.467	1.48	132.948	0.8182	132.15	0.4561
134.561	-1.1798	132.802	-0.7983	132.823	-0.6676	140.158	757.487	140.794	738.852	140.861	449.901	142.698	387.951	142.002	349.587	143.066	224.871	141.99	215.475	142.142	188.369	142.297	109.437	141.356	107.831	141.492	91.6287	142.08	42.046	143.01	41.4259	141.994	35.9277	134.467	1.2191	133.948	0.8345	133.15	0.1943
135.561	-1.2183	133.802	-0.9703	133.823	-0.3902	141.158	756.563	141.794	737.913	141.861	449.133	143.698	387.048	143.002	348.877	144.066	224.295	142.99	215.202	143.142	188.072	143.297	109.425	142.356	107.474	142.492	91.1219	143.08	41.8517	144.01	41.7482	142.994	36.0969	135.467	1.3946	134.948	1.0737	134.15	0.3073
136.561	-1.3901	134.802	-0.9505	134.823	-0.375	142.158	755.082	142.794	736.913	142.861	448.211	144.698	386.443	144.002	348.183	145.066	223.914	143.99	214.6	144.142	187.714	144.297	108.948	143.356	107.733	143.492	91.1155	144.08	41.9851	145.01	41.7529	143.994	35.8248	136.467	1.5869	135.948	0.9936	135.15	0.2208
137.561	-1.2697	135.802	-0.7973	135.823	-0.6367	143.158	753.925	143.794	736.166	143.861	447.574	145.698	386.08	145.002	347.618	146.066	223.297	144.99	214.187	145.142	187.183	145.297	108.921	144.356	107.103	144.492	90.7177	145.08	41.8269	146.01	41.6676	144.994	35.8471	137.467	1.4185	136.948	1.1451	136.15	0.1893
138.561	-1.3559	136.802	-0.7891	136.823	-0.721	144.158	752.615	144.794	734.853	144.861	446.696	146.698	385.038	146.002	346.663	147.066	223.221	145.99	213.711	146.142	187.014	146.297	108.814	145.356	107.087	145.492	90.7323	146.08	41.8438	147.01	41.2616	145.994	35.803	138.467	1.6053	137.948	1.0005	137.15	0.2835
139.561	-1.2485	137.802	-0.8379	137.823	-0.6968	145.158	751.792	145.794	734.019	145.861	446.042	147.698	384.303	147.002	346.275	148.066	222.596	146.99	213.51	147.142	186.77	147.297	108.606	146.356	106.799	146.492	90.6436	147.08	41.5791	148.01	41.2753	146.994	35.4682	139.467	1.3653	138.948	0.9567	138.15	0.2398
140.561	-1.3558	138.802	-0.6479	138.823	-0.6988	146.158	750.768	146.794	732.951	146.861	445.392	148.698	384.198	148.002	345.558	149.066	222.499	147.99	213.163	148.142	186.203	148.297	108.388	147.356	106.704	147.492	90.6046	148.08	41.6272	149.01	41.2372	147.994	35.5274	140.467	1.3713	139.948	0.9719	139.15	0.204
141.561	-1.3776	139.802	-0.6894	139.823	-0.5504	147.158	749.447	147.794	732.39	147.861	445.579	149.698	383.502	149.002	345.275	150.066	222.147	148.99	212.514	149.142	185.644	149.297	107.923	148.356	106.562	148.492	90.4826	149.08	41.6124	150.01	41.0487	148.994	35.3784	141.467	1.3168	140.948	0.9793	140.15	0.2607
142.561	-1.4331	140.802	-0.5218	140.823	-0.9082	148.158	748.587	148.794	731.972	148.861	444.855	150.698	382.727	150.002	344.521	151.066	221.68	149.99	212.54	150.142	185.739	150.297	108.017	149.356	106.078	149.492	90.0076	150.08	41.649	151.01	41.1406	149.994	35.8062	142.467	1.229	141.948	1.0908	141.15	0.4736
143.561	-1.1549	141.802	-0.8169	141.823	-0.5901	149.158	747.879	149.794	730.865	149.861	444.149	151.698	382.425	151.002	344.043	152.066	221.298	150.99	212.058	151.142	185.245	151.297	107.817	150.356	106.308	150.492	90.0325	151.08	41.6915	152.01	41.099	150.994	35.6943	143.467	1.2266	142.948	0.7219	142.15	0.3578
144.561	-1.3348	142.802	-0.4955	142.823	-0.3209	150.158	746.734	150.794	730.006	150.861	443.46	152.698	381.741	152.002	343.377	153.066	221.059	151.99	211.676	152.142	184.731	152.297	107.375	151.356	106.03	151.492	89.8936	152.08	41.4221	153.01	41.2193	151.994	35.4413	144.467	1.4022	143.948	1.0009	143.15	0.1577
145.561	-1.4033	143.802	-0.6782	143.823	-0.5908	151.158	745.72	151.794	729.438	151.861	442.915	153.698	381.155	153.002	343.085	154.066	220.394	152.99	211.441	153.142	184.695	153.297	107.324	152.356	105.685	152.492	89.9229	153.08	41.4173	154.01	40.9517	152.994	35.1527	145.467	1.3019	144.948	0.9333	144.15	0.2838
146.561	-1.2218	144.802	-0.729	144.823	-0.4046	152.158	744.672	152.794	728.649	152.861	442.824	154.698	380.078	154.002	342.393	155.066	219.822	153.99	211.192	154.142	184.339	154.297	106.966	153.356	105.748	153.492	89.7266	154.08	41.1315	155.01	40.3047	153.994	35.3753	146.467	1.1299	145.948	0.8983	145.15	0.1852
147.561	-1.3118	145.802	-0.7924	145.823	-0.7141	153.158	743.79	153.794	727.885	153.861	442.236	155.698	379.72	155.002	341.273	156.066	219.693	154.99	210.698	155.142	183.621	155.297	106.837	154.356	105.51	154.492	89.2028	155.08	41.0835	156.01	40.7986	154.994	35.2029	147.467	1.6535	146.948	1.1259	146.15	0.7318
148.561	-1.3655	146.802	-0.8102	146.823	-0.7613	154.158	742.899	154.794	727.047	154.861	442.007	156.698	379.083	156.002	341.071	157.066	218.963	155.99	210.266	156.142	182.917	156.297	105.945	155.356	104.944	155.492	88.6956	156.08	41.0542	157.01	40.5823	155.994	34.8299	148.467	1.5879	147.948	1.0253	147.15	0.4223
149.561	-1.3156	147.802	-0.7435	147.823	-1.0208	155.158	742.007	155.794	726.276	155.861	442.006	157.698	378.467	157.002	340.578	158.066	219.048	156.99	209.695	157.142	182.917	157.297	106.717	156.356	104.611	156.492	88.8439	157.08	40.9762	158.01	40.6923	156.994	35.0638	149.467	1.3578	148.948	1.117	148.15	0.401
150.561	-1.3193	148.802	-0.647	148.823	-1.0545	156.158	740.957	156.794	725.545	156.861	441.398	158.698	377.911	158.002	339.68	159.066	218.828	157.99	209.856	158.142	182.956	158.297	106.461	157.356	105.237	157.492	89.1369	158.08	41.0859	159.01	40.527	157.994	34.9283	150.467	1.5729	149.948	0.8867	149.15	0.4924
151.561	-1.2049	149.802	-0.4143	149.823	-1.0748	157.158	740.101	157.794	724.852	157.861	440.461	159.698	377.827	159.002	339.609	160.066	218.563	158.99	209.532	159.142	182.553	159.297	106.198	158.356	104.757	158.492	88.8456	159.08	41.0633	160.01	40.5906	158.994	34.8805	151.467	1.5605	150.948	1.021	150.15	0.4329
152.561	-1.3266	150.802	-0.6088	150.823	-1.2552	158.158	739.175	158.794	723.668	158.861	440.558	160.698	377.382	160.002	339.143	161.066	218.308	159.99	209.14	160.142	182.356	160.297	106.218	159.356	104.469	159.492	88.5242	160.08	41.0945	161.01	40.5765	159.994	34.7295	152.467	1.7049	151.948	1.066	151.15	0.629
153.561	-1.429	151.802	-0.7445	151.823	-1.2463	159.158	738.317	159.794	723.363	159.861	440.297	161.698	376.645	161.002	338.808	162.066	217.631	160.99	209.001	161.142	182.224	161.297	105.981	160.356	104.481	160.492	88.6232	161.08	41.0611	162.01	40.3511	160.994	34.9332	153.467	1.7585	152.948	1.0964	152.15	0.7275
154.561	-1.0846	152.802	-0.8838	152.823	-1.5418	160.158	737.705	160.794	722.952	160.861	439.881	162.698	375.582	162.002	338.181	163.066	217.099	161.99	208.479	162.142	181.77	162.297	105.704	161.356	104.426	161.492	88.4739	162.08	40.9016	163.01	40.2318	161.994	34.8104	154.467	1.5949	153.948	0.9046	153.15	0.6323
155.561	-1.1747	153.802	-0.6446	153.823	-1.0561	161.158	736.938	161.794	721.588	161.861	438.903	163.698	375.624	163.002	337.425	164.066	217.118	162.99	207.955	163.142	181.333	163.297	105.388	162.356	104.026	162.492	88.0864	163.08	40.9547	164.01	40.2307	162.994	34.8252	155.467	1.6334	154.948	0.7615	154.15	0.4899
156.561	-1.1351	154.802	-0.7179	154.823	-1.0457	162.158	735.948	162.794	721.304	162.861	438.547	164.698	375.069	164.002	337.33	165.066	216.861	163.99	207.846	164.142	181.291	164.297	105.458	163.356	103.69	163.492	88.0085	164.08	40.5452	165.01	40.0368	163.994	34.5577	156.467	1.6928	155.948	0.8777	155.15	0.518
157.561	-1.1738	155.802	-0.6087	155.823	-1.0467	163.158	735.163	163.794	720.694	163.861	437.956	165.698	374.652	165.002	336.754	166.066	216.273	164.99	207.739	165.142	181.164	165.297	105.445	164.356	103.68	164.492	87.5685	165.08	40.9146	166.01	40.227	164.994	34.5603	157.467	1.3228	156.948	0.7426	156.15	0.2848
158.561	-1.3169	156.802	-0.6811	156.823	-0.9482	164.158	734.337	164.794	720.327	164.861	438.028	166.698	374.123	166.002	336.023	167.066	216.069	165.99	207.27	166.142	180.688	166.297	104.891	165.356	103.822	165.492	87.9531	166.08	40.4945	167.01	39.8954	165.994	34.6806	158.467	1.6721	157.948	0.8232	157.15	0.3864
159.561	-1.4008	157.802	-0.6618	157.823	-1.0018	165.158	733.528	165.794	719.504	165.861	437.794	167.698	373.584	167.002	335.566	168.066	215.785	166.99	206.833	167.142	180.337	167.297	104.329	166.356	103.574	166.492	87.3661	167.08	40.5197	168.01	40.2197	166.994	34.5359	159.467	1.8532	158.948	1.2303	158.15	0.7314
160.561	-1.693	158.802	-0.7835	158.823	-1.2648	166.158	732.538	166.794	718.695	166.861	437.361	168.698	373.307	168.002	335.173	169.066	215.27	167.99	206.512	168.142	180.012	168.297	104.3	167.356	103.012	167.492	87.0849	168.08	40.7537	169.01	40.043	167.994	34.2633	160.467	1.8104	159.948	1.0938	159.15	0.4271
161.561	-1.31	159.802	-0.6469	159.823	-1.2419	167.158	731.731	167.794	718.223	167.861	437.356	169.698	372.418	169.002	334.511	170.066	215.037	168.99	206.054	169.142	180.028	169.297	104.579	168.356	103.2	168.492	87.5216	169.08	40.455	170.01	39.7553	168.994	34.2838	161.467	1.6026	160.948	1.1192	160.15	0.4865
162.561	-1.2609	160.802	-0.9098	160.823	-1.1172	168.158	731.105	168.794	717.535	168.861	436.716	170.698	372.256	170.002	333.737	171.066	214.742	169.99	205.956	170.142	179.641	170.297	104.326	169.356	103.218	169.492	87.078	170.08	40.2319	171.01	39.7777	169.994	34.2315	162.467	1.5714	161.948	0.8405	161.15	0.6441
163.561	-1.302	161.802	-0.5918	161.823	-1.0442	169.158	729.964	169.794	716.924	169.861	437.419	171.698	371.913	171.002	333.85	172.066	214.599	170.99	205.554	171.142	179.111	171.297	103.953	170.356	102.726	170.492	86.8031	171.08	39.9979	172.01	39.6563	170.994	33.881	163.467	1.418	162.948	1.0304	162.15	0.5578
164.561	-1.2864	162.802	-0.6906	162.823	-1.1742	170.158	729.536	170.794	716.396	170.861	437.281	172.698	371.34	172.002	333.412	173.066	214.222	171.99	205.575	172.142	179.104	172.297	104.004	171.356	102.431	171.492	86.7347	172.08	39.9838	173.01	39.5211	171.994	34.1826	164.467	1.4103	163.948	1.0771	163.15	0.5969
165.561	-1.3376	163.802	-0.6095	163.823	-1.1202	171.158	728.458	171.794	715.948	171.861	437.313	173.698	370.541	173.002	332.948	174.066	214.012	172.99	205.222	173.142	178.969	173.297	103.791	172.356	102.561	172.492	86.8572	173.08	39.9842	174.01	39.5105	172.994	34.1902	165.467	1.3735	164.948	0.958	164.15	0.551
166.561	-1.3538	164.802	-0.7193	164.823	-1.0042	172.158	727.745	172.794	715.214	172.861	436.888	174.698	370.382	174.002	332.332	175.066	213.661	173.99	204.861	174.142	178.369	174.297	103.534	173.356	102.29	173.492	86.8284	174.08	39.7935	175.01	39.4342	173.994	33.9778	166.467	1.4305	165.948	1.1031	165.15	0.5644
167.561	-1.374	165.802	-0.6925	165.823	-0.8828	173.158	727.116	173.794	714.391	173.861	436.494	175.698	370.143	175.002	331.972	176.066	213.52	174.99	204.611	175.142	177.899	175.297	103.504	174.356	102.164	174.492	86.4765	175.08	39.9152	176.01	39.465	174.994	33.9325	167.467	1.4702	166.948	1.185	166.15	0.5392
168.561	-1.2386	166.802	-0.6813	166.823	-1.138	174.158	726.335	174.794	713.964	174.861	435.862	176.698	369.735	176.002	331.564	177.066	213.207	175.99	204.328	176.142	177.943	176.297	103.5	175.356	101.966	175.492	86.2011	176.08	39.8377	177.01	39.2797	175.994	33.9652	168.467	1.4123	167.948	1.2548	167.15	0.6493
169.561	-1.5424	167.802	-0.8657	167.823	-1.2015	175.158	725.419	175.794	713.446	175.861	435.358	177.698	368.972	177.002	331.327	178.066	212.67	176.99	203.87	177.142	177.872	177.297	103.328	176.356	101.832	176.492	86.5897	177.08	39.792	178.01	39.189	176.994	33.5837	169.467	1.5141	168.948	1.3672	168.15	0.6352
170.561	-1.5036	168.802	-0.8226	168.823	-1.1916	176.158	724.887	176.794	712.67	176.861	434.907	178.698	368.758	178.002	330.673	179.066	212.939	177.99	203.726	178.142	177.454	178.297	103.299	177.356	101.904	177.492	86.6134	178.08	39.5932	179.01	38.9364	177.994	33.5798	170.467	1.4603	169.948	1.2078	169.15	0.4344
171.561	-1.4296	169.802	-0.6526	169.823	-1.0437	177.158	724.135	177.794	712.374	177.861	434.529	179.698	368.178	179.002	330.349	180.066	212.522	178.99	203.445	179.142	177.183	179.297	102.754	178.356	101.835	178.492	86.431	179.08	39.4168	180.01	39.2655	178.994	33.7236	171.467	1.555	170.948	1.3653	170.15	0.5593
172.561	-1.5084	170.802	-0.8486	170.823	-0.9589	178.158	723.369	178.794	711.99	178.861	434.269	180.698	367.594	180.002	329.848	181.066	212.035	179.99	203.217	180.142	176.848	180.297	102.62	179.356	101.384	179.492	86.0796	180.08	39.7076	181.01	39.1155	179.994	33.7762	172.467	1.3692	171.948	1.316	171.15	0.4341
173.561	-1.4983	171.802	-0.7985	171.823	-1.0057	179.158	722.667	179.794	711.326	179.861	433.945	181.698	366.738	181.002	328.887	182.066	212.187	180.99	202.721	181.142	176.866	181.297	102.617	180.356	101.703	180.492	86.2912	181.08	39.4797	182.01	39.0633	180.994	33.4559	173.467	1.7097	172.948	1.2661	172.15	0.4287
174.561	-1.697	172.802	-0.9166	172.823	-1.0125	180.158	721.954	180.794	710.668	180.861	433.302	182.698	366.898	182.002	328.999	183.066	211.716	181.99	202.916	182.142	176.753	182.297	102.541	181.356	101.423	181.492	85.9169	182.08	39.3787	183.01	39.1077	181.994	33.4315	174.467	1.6455	173.948	1.1148	173.15	0.7777
175.561	-1.6036	173.802	-0.9324	173.823	-1.0843	181.158	721.005	181.794	709.843	181.861	432.943	183.698	366.683	183.002	328.852	184.066	211.452	182.99	202.597	183.142	176.441	183.297	102.382	182.356	101.303	182.492	85.8714	183.08	39.5565	184.01	38.9143	182.994	33.5043	175.467	1.7423	174.948	1.3133	174.15	0.8055
176.561	-1.653	174.802	-1.0107	174.823	-1.1291	182.158	720.408	182.794	709.42	182.861	433.106	184.698	366.091	184.002	328.242	185.066	211.001	183.99	202.249	184.142	176.26	184.297	102.226	183.356	101.022	183.492	85.7662	184.08	39.3669	185.01	38.8101	183.994	33.4278	176.467	1.6859	175.948	1.2702	175.15	0.7932
177.561	-1.7439	175.802	-0.8086	175.823	-1.2728	183.158	719.482	183.794	708.904	183.861	432.337	185.698	365.831	185.002	327.674	186.066	210.893	184.99	201.711	185.142	175.767	185.297	101.895	184.356	100.928	184.492	85.665	185.08	39.3176	186.01	38.6144	184.994	33.4701	177.467	1.6721	176.948	1.2935	176.15	0.6676
178.561	-1.3455	176.802	-1.1629	176.823	-0.9201	184.158	719.188	184.794	708.72	184.861	432.222	186.698	365.537	186.002	327.455	187.066	210.756	185.99	201.506	186.142	175.44	186.297	101.707	185.356	100.704	185.492	85.3269	186.08	38.8559	187.01	38.5532	185.994	33.2761	178.467	1.4632	177.948	1.1707	177.15	0.6885
179.561	-1.5235	177.802	-0.6604	177.823	-0.9893	185.158	718.607	185.794	707.913	185.861	431.635	187.698	364.961	187.002	327.031	188.066	210.315	186.99	201.268	187.142	175.511	187.297	102.026	186.356	100.375	186.492	84.9736	187.08	39.1965	188.01	38.8362	186.994	33.387	179.467	1.524	178.948	1.3372	178.15	0.598
180.561	-1.4979	178.802	-0.716	178.823	-1.1332	186.158	717.684	186.794	707.441	186.861	431.365	188.698	364.65	188.002	326.529	189.066	210.323	187.99	200.937	188.142	175.257	188.297	101.926	187.356	100.561	187.492	85.3641	188.08	39.2142	189.01	38.7656	187.994	33.132	180.467	1.7077	179.948	1.0766	179.15	0.404
181.561	-1.6281	179.802	-0.7214	179.823	-0.9993	187.158	717.096	187.794	707.039	187.861	431.186	189.698	364.356	189.002	326.309	190.066	210.086	188.99	201.046	189.142	175.137	189.297	101.825	188.356	100.31	188.492	85.1821	189.08	38.953	190.01	38.5306	188.994	32.8492	181.467	1.6022	180.948	1.1758	180.15	0.6
182.561	-1.6	180.802	-0.6824	180.823	-1.1197	188.158	716.473	188.794	706.521	188.861	431.066	190.698	363.995	190.002	326.03	191.066	209.839	189.99	200.746	190.142	175.065	190.297	101.678	189.356	100.325	189.492	85.1252	190.08	38.7785	191.01	38.3732	189.994	33.3683	182.467	1.3492	181.948	1.0338	181.15	0.4194
183.561	-1.7748	181.802	-0.8145	181.823	-0.7801	189.158	716.022	189.794	706.127	189.861	430.554	191.698	363.414	191.002	325.664	192.066	209.175	190.99	200.458	191.142	174.837	191.297	101.354	190.356	100.276	190.492	84.8542	191.08	38.988	192.01	38.7653	190.994	33.1613	183.467	1.5907	182.948	1.3947	182.15	0.6565
184.561	-1.7697	182.802	-0.7133	182.823	-0.9992	190.158	715.213	190.794	705.427	190.861	430.238	192.698	363.318	192.002	325.183	193.066	209.004	191.99	199.894	192.142	173.982	192.297	100.917	191.356	99.6272	191.492	84.137	192.08	39.2355	193.01	38.5124	191.994	33.0249	184.467	1.6689	183.948	1.3226	183.15	0.5697
185.561	-1.7523	183.802	-0.7938	183.823	-0.9206	191.158	714.572	191.794	705.826	191.861	430.115	193.698	362.51	193.002	324.792	194.066	209.093	192.99	199.595	193.142	174.159	193.297	101.291	192.356	99.6552	192.492	84.7261	193.08	38.9423	194.01	38.2361	192.994	32.9399	185.467	1.4164	184.948	1.3096	184.15	0.5938
186.561	-1.6635	184.802	-0.9632	184.823	-0.8139	192.158	714.076	192.794	705.277	192.861	429.762	194.698	362.413	194.002	324.335	195.066	208.988	193.99	200.101	194.142	174.303	194.297	101.439	193.356	99.8829	193.492	84.5654	194.08	38.9416	195.01	38.6362	193.994	32.9024	186.467	1.3593	185.948	1.3536	185.15	0.5904
187.561	-1.5695	185.802	-0.7993	185.823	-0.6345	193.158	713.463	193.794	704.756	193.861	428.961	195.698	362.571	195.002	324.426	196.066	208.728	194.99	199.91	195.142	173.889	195.297	101.186	194.356	99.908	194.492	84.613	195.08	39.1902	196.01	38.5685	194.994	33.0238	187.467	1.6585	186.948	1.06	186.15	0.4849
188.561	-1.8712	186.802	-0.8985	186.823	-0.6525	194.158	712.728	194.794	704.067	194.861	429.679	196.698	361.956	196.002	323.923	197.066	208.663	195.99	199.466	196.142	173.774	196.297	100.994	195.356	99.7174	195.492	84.5207	196.08	38.8362	197.01	38.4698	195.994	32.8789	188.467	1.7805	187.948	1.244	187.15	0.591
189.561	-1.8382	187.802	-1.072	187.823	-0.8207	195.158	712.039	195.794	704.501	195.861	429.489	197.698	361.613	197.002	323.847	198.066	208.209	196.99	199.398	197.142	173.532	197.297	100.834	196.356	99.5982	196.492	84.3263	197.08	38.8703	198.01	38.3913	196.994	32.8939	189.467	1.3873	188.948	1.4292	188.15	0.7657
190.561	-1.4761	188.802	-1.2902	188.823	-0.8241	196.158	711.664	196.794	704.318	196.861	428.757	198.698	360.884	198.002	323.353	199.066	207.705	197.99	198.967	198.142	173.131	198.297	100.347	197.356	99.5153	197.492	84.2167	198.08	38.5975	199.01	38.1693	197.994	32.6662	190.467	1.4278	189.948	1.1166	189.15	0.7194
191.561	-1.6459	189.802	-0.9277	189.823	-0.3481	197.158	711.216	197.794	703.413	197.861	428.216	199.698	360.865	199.002	322.643	200.066	207.978	198.99	198.493	199.142	172.822	199.297	100.304	198.356	99.2751	198.492	84.1424	199.08	38.4234	200.01	38.1881	198.994	32.6855	191.467	1.3962	190.948	1.1273	190.15	0.4733
192.561	-1.6562	190.802	-0.826	190.823	-0.7141	198.158	710.382	198.794	703.847	198.861	428.23	200.698	360.731	200.002	322.955	201.066	207.744	199.99	198.503	200.142	172.941	200.297	100.205	199.356	99.0142	199.492	83.9949	200.08	38.4267	201.01	37.9812	199.994	32.4452	192.467	1.3716	191.948	1.1834	191.15	0.6253
193.561	-1.6054	191.802	-0.959	191.823	-0.6215	199.158	709.915	199.794	703.57	199.861	427.895	201.698	360.466	201.002	322.526	202.066	207.614	200.99	198.526	201.142	172.886	201.297	100.321	200.356	98.7627	200.492	83.7783	201.08	38.9206	202.01	38.2764	200.994	32.8338	193.467	1.5537	192.948	1.0731	192.15	0.7215
194.561	-1.6841	192.802	-0.8823	192.823	-0.6915	200.158	709.394	200.794	703.03	200.861	427.554	202.698	360.074	202.002	322.333	203.066	207.348	201.99	198.424	202.142	172.658	202.297	100.266	201.356	99.2718	201.492	84.0697	202.08	38.9404	203.01	38.0492	201.994	32.8418	194.467	1.5409	193.948	1.1195	193.15	0.6056
195.561	-1.8349	193.802	-0.9019	193.823	-0.6907	201.158	708.871	201.794	702.578	201.861	427.441	203.698	359.674	203.002	322.001	204.066	207.296	202.99	198.195	203.142	172.342	203.297	100.212	202.356	99.0188	202.492	83.9355	203.08	38.4003	204.01	37.8564	202.994	32.8265	195.467	1.566	194.948	1.2529	194.15	0.4848
196.561	-1.859	194.802	-0.8193	194.823	-0.9557	202.158	708.586	202.794	702.122	202.861	427.218	204.698	359.264	204.002	321.83	205.066	206.887	203.99	197.901	204.142	172.348	204.297	99.9981	203.356	98.7576	203.492	83.8682	204.08	38.404	205.01	38.225	203.994	32.5413	196.467	1.7154	195.948	1.335	195.15	0.8273
197.561	-2.0085	195.802	-0.8846	195.823	-0.9671	203.158	707.959	203.794	701.761	203.861	426.517	205.698	358.812	205.002	321.38	206.066	206.106	204.99	197.697	205.142	171.861	205.297	99.6757	204.356	98.5477	204.492	83.685	205.08	38.3909	206.01	38.1249	204.994	32.5244	197.467	1.4777	196.948	1.2052	196.15	0.7574
198.561	-1.9456	196.802	-0.8114	196.823	-1.0434	204.158	707.35	204.794	701.323	204.861	426.132	206.698	358.666	206.002	320.498	207.066	206.79	205.99	197.181	206.142	171.941	206.297	99.9403	205.356	98.7197	205.492	83.8477	206.08	38.096	207.01	37.9956	205.994	32.4166	198.467	1.4798	197.948	1.2882	197.15	0.9082
199.561	-1.8375	197.802	-0.6381	197.823	-0.9156	205.158	706.872	205.794	701.059	205.861	425.996	207.698	358.37	207.002	320.635	208.066	206.405	206.99	197.43	207.142	171.722	207.297	99.5524	206.356	98.6403	206.492	83.5621	207.08	38.0076	208.01	37.6254	206.994	32.4076	199.467	1.4611	198.948	1.3205	198.15	0.8073
200.561	-1.584	198.802	-0.8984	198.823	-0.8261	206.158	706.338	206.794	700.659	206.861	425.444	208.698	358.196	208.002	320.331	209.066	206.063	207.99	197.034	208.142	171.675	208.297	99.6287	207.356	98.2464	207.492	83.1595	208.08	38.1911	209.01	37.7029	207.994	32.425	200.467	1.3066	199.948	1.2913	199.15	0.8501
201.561	-1.8033	199.802	-1.0176	199.823	-0.7818	207.158	705.908	207.794	700.053	207.861	425.678	209.698	357.911	209.002	320.197	210.066	205.855	208.99	196.856	209.142	171.374	209.297	99.3704	208.356	98.3327	208.492	83.4729	209.08	38.2129	210.01	37.6669	208.994	32.5969	201.467	1.6223	200.948	1.2493	200.15	0.9785
202.561	-1.9947	200.802	-1.0112	200.823	-0.9481	208.158	705.107	208.794	699.936	208.861	425.126	210.698	357.609	210.002	319.947	211.066	205.643	209.99	196.546	210.142	171.198	210.297	99.2735	209.356	98.2472	209.492	83.491	210.08	38.1526	211.01	37.6379	209.994	32.2993	202.467	1.6356	201.948	1.4578	201.15	0.8365
203.561	-1.8103	201.802	-1.2518	201.823	-0.822	209.158	704.972	209.794	699.218	209.861	424.742	211.698	357.366	211.002	319.464	212.066	205.559	210.99	196.531	211.142	171.066	211.297	99.2996	210.356	97.9039	210.492	83.1917	211.08	38.0448	212.01	37.8337	210.994	32.3773	203.467	1.5398	202.948	1.3348	202.15	0.7557
204.561	-1.6875	202.802	-0.7866	202.823	-0.7583	210.158	704.304	210.794	698.692	210.861	424.562	212.698	356.895	212.002	319.289	213.066	205.292	211.99	196.347	212.142	170.97	212.297	99.2151	211.356	98.0274	211.492	83.0795	212.08	38.0634	213.01	37.7663	211.994	32.3737	204.467	1.4334	203.948	1.346	203.15	0.6056
205.561	-1.6681	203.802	-1.037	203.823	-0.8483	211.158	703.667	211.794	698.259	211.861	424.401	213.698	356.488	213.002	318.782	214.066	204.972	212.99	196.16	213.142	170.633	213.297	98.9939	212.356	97.7706	212.492	82.8573	213.08	37.8888	214.01	37.9432	212.994	32.0593	205.467	1.5789	204.948	1.2447	204.15	0.6885
206.561	-1.4421	204.802	-0.7684	204.823	-0.7717	212.158	702.969	212.794	697.63	212.861	424.044	214.698	356.507	214.002	318.819	215.066	205.248	213.99	195.633	214.142	170.173	214.297	98.7859	213.356	97.6544	213.492	82.9262	214.08	37.8006	215.01	37.746	213.994	31.82	206.467	1.4443	205.948	1.2223	205.15	0.6239
207.561	-1.6111	205.802	-0.8935	205.823	-0.8052	213.158	702.696	213.794	697.795	213.861	424.123	215.698	356.356	215.002	318.516	216.066	204.996	214.99	195.803	215.142	170.325	215.297	98.9236	214.356	97.5721	214.492	82.8337	215.08	37.7167	216.01	37.3502	214.994	32.0401	207.467	1.1351	206.948	0.9613	206.15	0.4172
208.561	-1.6499	206.802	-0.8148	206.823	-0.7457	214.158	702.186	214.794	697.237	214.861	423.724	216.698	355.858	216.002	318.042	217.066	204.628	215.99	195.672	216.142	170.046	216.297	98.7648	215.356	97.5658	215.492	82.7992	216.08	37.7751	217.01	37.7951	215.994	32.3181	208.467	1.39	207.948	1.194	207.15	0.8498
209.561	-1.8206	207.802	-0.7228	207.823	-0.7726	215.158	701.457	215.794	696.932	215.861	423.505	217.698	355.547	217.002	318	218.066	204.057	216.99	195.353	217.142	169.722	217.297	98.0451	216.356	97.2861	216.492	82.4888	217.08	37.9543	218.01	37.5734	216.994	32.1633	209.467	1.7142	208.948	1.3482	208.15	0.6609
210.561	-1.7642	208.802	-0.9299	208.823	-0.9063	216.158	700.882	216.794	696.461	216.861	423.127	218.698	354.888	218.002	317.449	219.066	203.978	217.99	194.93	218.142	169.495	218.297	98.3677	217.356	96.9942	217.492	82.4499	218.08	37.868	219.01	37.4735	217.994	32.0524	210.467	1.5986	209.948	1.2751	209.15	0.662
211.561	-1.699	209.802	-0.6982	209.823	-0.9907	217.158	700.396	217.794	696.04	217.861	422.756	219.698	354.6	219.002	316.529	220.066	204.254	218.99	195.103	219.142	169.833	219.297	98.352	218.356	97.356	218.492	82.4039	219.08	37.6984	220.01	37.2973	218.994	31.9921	211.467	1.6299	210.948	1.2815	210.15	0.5955
212.561	-1.7103	210.802	-0.7919	210.823	-1.0924	218.158	699.96	218.794	695.724	218.861	421.973	220.698	354.516	220.002	316.658	221.066	203.843	219.99	195.163	220.142	169.529	220.297	98.1831	219.356	97.2391	219.492	82.4398	220.08	37.5601	221.01	37.3582	219.994	31.8839	212.467	1.7229	211.948	1.2798	211.15	0.8007
213.561	-1.6306	211.802	-0.8909	211.823	-1.1339	219.158	699.464	219.794	694.87	219.861	421.85	221.698	354.683	221.002	316.641	222.066	203.985	220.99	194.779	221.142	169.175	221.297	98.3243	220.356	97.0489	220.492	82.3014	221.08	37.5793	222.01	37.4251	220.994	31.9206	213.467	1.7288	212.948	1.0834	212.15	0.6552
214.561	-2.1141	212.802	-0.6292	212.823	-0.9348	220.158	698.654	220.794	694.875	220.861	422.439	222.698	354.434	222.002	316.739	223.066	203.517	221.99	194.503	222.142	169.162	222.297	98.355	221.356	96.9442	221.492	82.4562	222.08	37.678	223.01	37.2805	221.994	31.6922	214.467	1.5864	213.948	1.2371	213.15	0.6217
215.561	-1.6923	213.802	-1.0437	213.823	-1.106	221.158	698.254	221.794	694.968	221.861	422.144	223.698	353.993	223.002	316.283	224.066	203.502	222.99	194.769	223.142	168.892	223.297	98.4311	222.356	96.726	222.492	82.354	223.08	37.539	224.01	37.3717	222.994	31.9518	215.467	1.3189	214.948	1.3293	214.15	0.795
216.561	-1.6374	214.802	-0.6674	214.823	-0.6552	222.158	698.364	222.794	694.334	222.861	421.578	224.698	353.691	224.002	315.796	225.066	203.198	223.99	194.425	224.142	168.704	224.297	98.2712	223.356	97.0918	223.492	82.3894	224.08	37.5695	225.01	37.2391	223.994	31.813	216.467	1.6409	215.948	1.0122	215.15	0.6128
217.561	-1.6103	215.802	-0.6085	215.823	-0.9375	223.158	697.744	223.794	693.959	223.861	421.647	225.698	353.361	225.002	315.695	226.066	203.083	224.99	194.009	225.142	168.541	225.297	98.1595	224.356	96.8411	224.492	82.1708	225.08	37.5252	226.01	37.3189	224.994	31.7573	217.467	1.5729	216.948	1.1914	216.15	0.7368
218.561	-1.7443	216.802	-0.7788	216.823	-1.0496	224.158	697.077	224.794	693.633	224.861	421.348	226.698	353.262	226.002	315.656	227.066	203.128	225.99	194.148	226.142	168.493	226.297	98.3843	225.356	96.7569	225.492	82.1429	226.08	37.3441	227.01	37.0751	225.994	31.5496	218.467	1.4965	217.948	1.08	217.15	0.6491
219.561	-1.565	217.802	-0.606	217.823	-0.91	225.158	696.681	225.794	693.185	225.861	421.1	227.698	352.895	227.002	315.158	228.066	202.547	226.99	193.941	227.142	168.407	227.297	98.0227	226.356	96.7051	226.492	82.077	227.08	37.2187	228.01	36.8829	226.994	32.0952	219.467	1.3204	218.948	1.0543	218.15	0.5979
220.561	-1.8864	218.802	-1.0087	218.823	-0.8748	226.158	696.418	226.794	693.002	226.861	420.639	228.698	352.367	228.002	314.531	229.066	202.155	227.99	193.39	228.142	168.057	228.297	97.908	227.356	96.5927	227.492	82.0897	228.08	37.101	229.01	37.0539	227.994	31.7561	220.467	1.7021	219.948	1.4302	219.15	0.981
221.561	-1.9533	219.802	-0.893	219.823	-0.9177	227.158	695.634	227.794	692.422	227.861	420.394	229.698	352.557	229.002	314.313	230.066	202.289	228.99	192.993	229.142	167.404	229.297	97.3246	228.356	96.1764	228.492	81.3505	229.08	37.4562	230.01	37.0906	228.994	31.4316	221.467	1.7165	220.948	1.4266	220.15	0.6515
222.561	-1.8151	220.802	-0.8478	220.823	-1.0869	228.158	695.436	228.794	692.69	228.861	420.327	230.698	352.143	230.002	314.417	231.066	202.252	229.99	193.037	230.142	167.744	230.297	98.0338	229.356	96.0037	229.492	81.7085	230.08	37.1554	231.01	37.3901	229.994	31.6849	222.467	1.6369	221.948	1.2795	221.15	0.7727
223.561	-1.8611	221.802	-0.8746	221.823	-1.0149	229.158	694.875	229.794	692.3	229.861	420.064	231.698	351.858	231.002	313.905	232.066	202.458	230.99	193.423	231.142	168.12	231.297	98.019	230.356	96.4412	230.492	81.7518	231.08	37.4606	232.01	37.2	230.994	31.8932	223.467	1.6846	222.948	1.0425	222.15	0.9061
224.561	-1.8477	222.802	-0.8168	222.823	-0.9093	230.158	694.51	230.794	691.934	230.861	419.791	232.698	351.829	232.002	314.149	233.066	201.977	231.99	193.288	232.142	167.793	232.297	97.7689	231.356	96.225	231.492	81.6838	232.08	37.2645	233.01	36.9214	231.994	31.5781	224.467	1.6027	223.948	1.1059	223.15	0.6321
225.561	-1.8461	223.802	-0.7128	223.823	-0.8973	231.158	694.153	231.794	691.424	231.861	419.838	233.698	351.519	233.002	313.747	234.066	201.975	232.99	193.017	233.142	167.569	233.297	97.4934	232.356	96.0271	232.492	81.5445	233.08	37.4736	234.01	36.9679	232.994	31.4366	225.467	1.6086	224.948	1.1548	224.15	0.7812
226.561	-1.8606	224.802	-0.7421	224.823	-0.8978	232.158	693.711	232.794	691.2	232.861	419.67	234.698	350.923	234.002	313.409	235.066	201.702	233.99	192.805	234.142	167.363	234.297	97.4049	233.356	96.0644	233.492	81.4091	234.08	37.306	235.01	36.7204	233.994	31.4196	226.467	1.602	225.948	1.3202	225.15	0.7568
227.561	-2.0269	225.802	-0.7096	225.823	-1.1674	233.158	693.289	233.794	691.004	233.861	419.085	235.698	350.649	235.002	312.986	236.066	201.371	234.99	192.526	235.142	167.1	235.297	97.0689	234.356	96.0248	234.492	81.3972	235.08	37.1813	236.01	36.3042	234.994	31.3829	227.467	1.5998	226.948	1.09	226.15	0.7344
228.561	-2.0723	226.802	-0.7373	226.823	-0.8531	234.158	692.725	234.794	690.549	234.861	418.933	236.698	350.618	236.002	312.706	237.066	201.304	235.99	192.163	236.142	166.797	236.297	97.0072	235.356	95.8643	235.492	81.3474	236.08	37.2371	237.01	36.5661	235.994	31.3259	228.467	1.8044	227.948	1.2714	227.15	0.8872
229.561	-1.9141	227.802	-0.8352	227.823	-0.8812	235.158	692.444	235.794	690.354	235.861	418.876	237.698	350.294	237.002	312.649	238.066	201.334	236.99	192.273	237.142	166.89	237.297	97.1294	236.356	95.7041	236.492	81.1302	237.08	36.8193	238.01	36.6948	236.994	31.4504	229.467	1.7122	228.948	1.2712	228.15	0.8156
230.561	-1.9117	228.802	-0.7688	228.823	-0.9945	236.158	691.792	236.794	690.048	236.861	418.524	238.698	350.236	238.002	312.538	239.066	201.019	237.99	192.414	238.142	166.819	238.297	97.2368	237.356	95.6263	237.492	81.1613	238.08	37.0363	239.01	36.5862	237.994	31.3921	230.467	1.6871	229.948	1.1372	229.15	0.7429
231.561	-1.987	229.802	-0.6143	229.823	-0.9314	237.158	691.437	237.794	689.452	237.861	418.464	239.698	349.75	239.002	312.084	240.066	201	238.99	192.051	239.142	166.43	239.297	96.8727	238.356	95.6972	238.492	81.0119	239.08	36.8446	240.01	36.3899	238.994	31.0977	231.467	1.5814	230.948	1.0109	230.15	0.462
232.561	-2.2062	230.802	-0.5793	230.823	-0.9531	238.158	691.114	238.794	689.307	238.861	418.193	240.698	349.678	240.002	312.054	241.066	201.044	239.99	192.023	240.142	166.335	240.297	96.7997	239.356	95.5707	239.492	81.035	240.08	36.9345	241.01	36.8169	239.994	31.2303	232.467	1.7287	231.948	1.3178	231.15	1.0168
233.561	-2.0565	231.802	-0.7171	231.823	-1.0472	239.158	690.644	239.794	688.971	239.861	418.025	241.698	349.389	241.002	311.988	242.066	200.506	240.99	191.925	241.142	166.092	241.297	96.6812	240.356	95.3097	240.492	80.7255	241.08	37.1117	242.01	36.7769	240.994	31.4357	233.467	1.8198	232.948	1.2888	232.15	0.9416
234.561	-1.9172	232.802	-0.8275	232.823	-0.9971	240.158	690.245	240.794	688.772	240.861	417.795	242.698	348.953	242.002	311.558	243.066	200.7	241.99	191.259	242.142	166.073	242.297	96.693	241.356	95.5075	241.492	80.9097	242.08	36.9675	243.01	36.6745	241.994	31.2968	234.467	1.7791	233.948	1.1944	233.15	0.8089
235.561	-1.9543	233.802	-0.8627	233.823	-0.8962	241.158	689.742	241.794	688.196	241.861	417.37	243.698	348.991	243.002	311.169	244.066	200.882	242.99	191.262	243.142	166.048	243.297	96.5055	242.356	95.502	242.492	80.8638	243.08	36.9903	244.01	36.6276	242.994	31.0965	235.467	1.7192	234.948	1.0275	234.15	0.6597
236.561	-1.8826	234.802	-0.7182	234.823	-0.7241	242.158	689.403	242.794	687.977	242.861	416.888	244.698	349.147	244.002	311.194	245.066	200.561	243.99	191.328	244.142	165.949	244.297	96.4809	243.356	95.2492	243.492	80.7338	244.08	36.9506	245.01	36.5368	243.994	31.2938	236.467	1.6536	235.948	1.1759	235.15	0.631
237.561	-1.8925	235.802	-0.7154	235.823	-0.8163	243.158	688.983	243.794	687.459	243.861	417.166	245.698	348.716	245.002	310.919	246.066	200.194	244.99	191.25	245.142	166.043	245.297	96.6109	244.356	95.3824	244.492	80.609	245.08	37.3051	246.01	36.7095	244.994	31.5196	237.467	1.6165	236.948	1.2445	236.15	0.6415
238.561	-2.2738	236.802	-0.906	236.823	-0.7807	244.158	688.386	244.794	687.686	244.861	417.043	246.698	348.215	246.002	310.787	247.066	199.825	245.99	191.162	246.142	165.664	246.297	96.2988	245.356	95.5496	245.492	80.8851	246.08	37.1608	247.01	36.474	245.994	31.2926	238.467	1.6697	237.948	1.4255	237.15	0.6933
239.561	-2.3192	237.802	-1.0452	237.823	-1.1034	245.158	688.543	245.794	687.471	245.861	416.656	247.698	348.123	247.002	310.446	248.066	199.634	246.99	190.781	247.142	165.464	247.297	96.1543	246.356	95.3038	246.492	80.4463	247.08	36.933	248.01	36.4288	246.994	31.1929	239.467	1.7667	238.948	1.4212	238.15	1.0664
240.561	-1.9776	238.802	-0.7595	238.823	-0.8965	246.158	688.23	246.794	686.929	246.861	416.238	248.698	347.648	248.002	310.206	249.066	199.485	247.99	190.877	248.142	165.229	248.297	96.0481	247.356	95.2166	247.492	80.3665	248.08	36.9136	249.01	36.2801	247.994	31.1139	240.467	1.767	239.948	1.2167	239.15	0.9593
241.561	-1.933	239.802	-0.6915	239.823	-0.9811	247.158	687.516	247.794	686.766	247.861	415.984	249.698	347.498	249.002	309.884	250.066	199.368	248.99	190.635	249.142	165.051	249.297	95.9952	248.356	95.2137	248.492	80.2626	249.08	36.5998	250.01	36.2871	248.994	30.8164	241.467	1.673	240.948	1.0245	240.15	0.6533
242.561	-2.0796	240.802	-0.4983	240.823	-0.7404	248.158	687.153	248.794	686.197	248.861	415.928	250.698	347.45	250.002	309.741	251.066	199.288	249.99	190.777	250.142	165.18	250.297	95.9376	249.356	95.0375	249.492	80.3548	250.08	36.525	251.01	35.852	249.994	30.938	242.467	1.4408	241.948	0.884	241.15	0.5812
243.561	-2.1699	241.802	-0.8004	241.823	-0.6785	249.158	686.887	249.794	686.2	249.861	415.961	251.698	347.178	251.002	309.634	252.066	199.433	250.99	190.621	251.142	165.109	251.297	95.5884	250.356	94.8155	250.492	80.4403	251.08	35.9694	252.01	35.7901	250.994	31.1042	243.467	1.8029	242.948	1.1614	242.15	0.9963
244.561	-2.0823	242.802	-0.7347	242.823	-0.932	250.158	686.43	250.794	685.602	250.861	415.738	252.698	347.015	252.002	309.526	253.066	198.955	251.99	190.359	252.142	164.928	252.297	95.402	251.356	94.595	251.492	80.0047	252.08	36.861	253.01	36.5152	251.994	30.9045	244.467	1.8698	243.948	1.3933	243.15	1.1236
245.561	-2.1712	243.802	-0.8096	243.823	-1.0072	251.158	686.018	251.794	685.313	251.861	415.544	253.698	346.8	253.002	309.132	254.066	198.647	252.99	190.051	253.142	164.31	253.297	95.6378	252.356	94.3991	252.492	79.9552	253.08	36.731	254.01	36.2902	252.994	30.7904	245.467	1.9241	244.948	1.3959	244.15	0.6258
246.561	-2.1817	244.802	-0.7978	244.823	-1.1194	252.158	685.792	252.794	685.112	252.861	415.253	254.698	346.185	254.002	308.834	255.066	199.058	253.99	189.679	254.142	164.73	254.297	95.9422	253.356	94.9778	253.492	80.2591	254.08	36.7958	255.01	36.2077	253.994	31.0434	246.467	1.8689	245.948	1.5334	245.15	0.799
247.561	-2.1095	245.802	-0.9106	245.823	-1.1074	253.158	685.358	253.794	684.761	253.861	414.815	255.698	346.55	255.002	308.908	256.067	199.006	254.99	190.193	255.142	164.88	255.297	95.8399	254.356	95.0217	254.492	80.134	255.08	36.8363	256.01	36.0736	254.994	30.9719	247.467	1.8365	246.948	1.4268	246.15	0.7757
248.561	-2.2258	246.802	-0.8436	246.823	-1.1112	254.158	684.973	254.794	684.62	254.861	414.747	256.699	346.026	256.002	308.861	257.067	198.536	255.99	190.029	256.142	164.512	256.297	95.6962	255.356	94.9462	255.492	79.9045	256.08	36.5581	257.01	36.0348	255.994	30.8836	248.467	1.9899	247.948	1.3537	247.15	0.7661
249.561	-2.3469	247.802	-0.8346	247.823	-0.989	255.158	684.326	255.794	684.024	255.861	414.948	257.699	346.191	257.002	308.403	258.067	198.767	256.99	189.674	257.142	164.307	257.297	95.2876	256.356	94.9089	256.491	79.8399	257.08	36.5168	258.01	35.9762	256.994	30.8818	249.467	1.9112	248.948	1.54	248.15	0.7673
250.561	-2.2703	248.802	-1.0122	248.823	-1.1254	256.158	683.884	256.794	684.548	256.861	414.692	258.699	345.885	258.002	308.401	259.067	198.375	257.99	189.703	258.142	164.504	258.297	95.5402	257.356	94.7036	257.491	79.916	258.08	36.5693	259.01	35.8332	257.994	30.8394	250.467	1.768	249.948	1.6092	249.15	0.9531
251.561	-1.9406	249.802	-1.2108	249.823	-0.856	257.158	684.005	257.794	684.126	257.861	414.371	259.699	345.566	259.002	308.279	260.067	198.335	258.99	189.631	259.142	164.285	259.297	95.4455	258.356	94.6815	258.491	79.6947	259.08	36.6608	260.01	36.0247	258.994	31.0815	251.467	1.296	250.948	1.5404	250.15	0.8154
252.561	-2.1447	250.802	-0.6757	250.823	-1.0187	258.158	683.595	258.794	683.464	258.861	414.3	260.699	345.083	260.002	307.943	261.067	198.285	259.99	189.322	260.142	164.03	260.297	95.3595	259.356	94.855	259.491	80.0175	260.08	36.4046	261.01	36.0442	259.994	30.8044	252.467	1.8304	251.948	1.2444	251.15	0.7835
253.561	-2.1519	251.802	-0.7133	251.823	-1.0437	259.158	683.115	259.794	683.213	259.861	414.111	261.699	344.976	261.002	307.693	262.067	198.258	260.99	189.476	261.142	163.978	261.297	95.1549	260.356	94.8907	260.491	79.6213	261.08	36.5869	262.01	35.9679	260.994	30.6457	253.467	1.8923	252.948	1.3145	252.15	1.1003
254.561	-2.1982	252.802	-0.8618	252.823	-1.0919	260.158	682.765	260.794	682.956	260.861	413.944	262.699	344.911	262.002	307.56	263.067	197.913	261.99	189.263	262.142	163.864	262.297	95.2426	261.356	94.9833	261.491	79.5561	262.08	36.6223	263.01	36.0572	261.994	30.6605	254.467	1.7205	253.948	1.2276	253.15	0.8539
255.561	-1.9029	253.802	-0.6915	253.823	-1.0399	261.158	682.542	261.794	682.728	261.861	413.844	263.699	344.33	263.002	307.284	264.067	197.557	262.99	189.073	263.142	163.523	263.297	95.1132	262.356	94.9997	262.491	79.719	263.08	36.4758	264.01	35.9392	262.994	30.865	255.467	1.75	254.948	1.2837	254.15	0.851
256.561	-2.1098	254.802	-0.7358	254.823	-1.3053	262.158	682.09	262.794	682.374	262.861	413.289	264.699	344.343	264.002	306.608	265.067	197.335	263.99	188.757	264.142	163.205	264.297	94.8638	263.356	94.7629	263.491	79.4606	264.08	36.4823	265.01	35.9736	263.994	30.8726	256.467	1.8171	255.948	1.3972	255.15	1.1422
257.561	-2.0957	255.802	-0.924	255.823	-1.2444	263.158	681.44	263.794	682.189	263.861	413.577	265.699	344.271	265.002	306.872	266.067	197.664	264.99	188.386	265.142	162.991	265.297	94.5641	264.356	94.4354	264.491	79.2693	265.08	36.3193	266.01	35.7214	264.994	30.5787	257.467	1.8258	256.948	1.3211	256.15	0.9446
258.561	-2.033	256.802	-0.8673	256.823	-1.0226	264.158	681.281	264.794	682.144	264.861	413.43	266.699	343.873	266.002	306.64	267.067	197.809	265.99	188.823	266.142	163.349	266.297	95.191	265.356	94.4503	265.491	79.3387	266.08	36.5395	267.01	35.9351	265.994	30.7705	258.467	1.7395	257.948	1.3708	257.15	0.8693
259.561	-2.2031	257.802	-0.9302	257.823	-0.9088	265.158	681.038	265.794	681.954	265.861	413.077	267.699	343.921	267.002	306.574	268.067	197.431	266.99	188.743	267.142	163.083	267.297	95.0962	266.356	94.6546	266.491	79.5371	267.08	36.5398	268.01	35.8127	266.994	30.665	259.467	1.7964	258.948	1.2935	258.15	0.7215
260.561	-2.2244	258.802	-0.7513	258.823	-1.0428	266.158	680.856	266.794	681.497	266.861	413.145	268.699	343.767	268.002	306.273	269.067	197.275	267.99	188.453	268.142	162.891	268.297	94.8182	267.356	94.5252	267.491	79.449	268.08	36.5902	269.01	35.7151	267.994	30.4882	260.467	1.8171	259.948	1.4125	259.15	0.7389
261.561	-2.3668	259.802	-0.8343	259.823	-0.969	267.158	680.462	267.794	681.24	267.861	413.027	269.699	343.503	269.002	306.102	270.067	197.041	268.99	188.236	269.142	162.687	269.297	94.8641	268.356	94.3131	268.491	79.2478	269.08	36.4834	270.01	35.6712	268.994	30.5481	261.467	1.9641	260.948	1.3949	260.15	0.9252
262.561	-2.1976	260.802	-0.5305	260.823	-1.362	268.158	679.725	268.794	681.192	268.861	412.549	270.699	343.108	270.002	305.83	271.067	196.762	269.99	188.101	270.142	162.623	270.297	94.7907	269.356	94.518	269.491	78.9887	270.08	36.3626	271.01	35.5543	269.994	30.4934	262.467	1.8152	261.948	1.4664	261.15	0.8997
263.561	-2.14	261.802	-0.8641	261.823	-1.1314	269.158	679.802	269.794	680.796	269.861	412.518	271.699	342.747	271.002	305.603	272.067	196.548	270.99	188.218	271.142	162.507	271.297	94.6101	270.356	94.3764	270.491	78.9414	271.08	36.3539	272.01	35.6199	270.994	30.5817	263.467	1.5939	262.948	1.5636	262.15	0.8567
264.561	-2.2305	262.802	-0.6259	262.823	-1.1641	270.158	679.453	270.794	680.169	270.861	412.048	272.699	342.919	272.002	305.313	273.067	196.837	271.99	188.189	272.142	162.508	272.297	94.6947	271.356	94.1181	271.491	78.931	272.08	36.2657	273.01	35.6722	271.994	30.6051	264.467	1.7181	263.948	1.579	263.15	0.6484
265.561	-2.0837	263.802	-0.6381	263.823	-0.9393	271.158	678.725	271.794	680.122	271.861	411.968	273.699	342.719	273.002	305.55	274.067	196.662	272.99	188.051	273.142	162.425	273.297	94.5321	272.356	94.2376	272.491	79.0993	273.08	36.3032	274.01	35.5634	272.994	30.4471	265.467	1.842	264.948	1.447	264.15	0.6106
266.561	-2.2406	264.802	-0.7181	264.823	-0.9521	272.158	678.758	272.794	680.036	272.861	411.731	274.699	342.479	274.002	305.352	275.067	196.56	273.99	187.887	274.142	162.473	274.297	94.7681	273.356	93.8785	273.491	78.8378	274.08	36.6276	275.01	35.6126	273.994	30.4964	266.467	1.8693	265.948	1.599	265.15	0.5135
267.561	-2.2482	265.802	-0.7625	265.823	-0.9521	273.158	678.429	273.794	679.907	273.861	411.767	275.699	342.275	275.002	305.146	276.067	196.591	274.99	187.783	275.142	162.445	275.297	94.7002	274.356	94.3071	274.491	79.0138	275.08	36.283	276.01	35.4225	274.994	30.8198	267.467	1.7445	266.948	1.5543	266.15	0.4609
268.561	-2.2325	266.802	-0.7937	266.823	-1.0518	274.158	678.242	274.794	679.642	274.861	411.771	276.699	342.004	276.002	305.081	277.067	196.396	275.99	187.574	276.142	162.05	276.297	94.2433	275.356	94.0721	275.491	79.0221	276.08	36.3904	277.01	35.8297	275.994	30.5441	268.467	2.0175	267.948	1.794	267.15	0.7388
269.561	-2.1635	267.802	-1.014	267.823	-1.122	275.158	677.872	275.794	679.393	275.861	411.556	277.699	342.068	277.002	304.805	278.067	195.962	276.99	187.385	277.142	161.638	277.297	94.2773	276.356	93.5206	276.491	78.5736	277.08	36.4402	278.01	35.8056	276.994	30.4244	269.467	2.0507	268.948	1.6403	268.15	0.7514
270.561	-2.1091	268.802	-0.8829	268.823	-1.1331	276.158	677.293	276.794	679.268	276.861	411.296	278.699	341.337	278.002	304.468	279.067	196.202	277.99	187.158	278.142	162.058	278.297	94.5259	277.356	93.9473	277.491	79.0765	278.08	36.4345	279.01	35.4636	277.994	30.4183	270.467	1.9114	269.948	1.6694	269.15	0.6163
271.561	-2.2796	269.802	-1.1319	269.823	-1.3214	277.158	677.161	277.794	679.017	277.861	410.914	279.699	341.498	279.002	304.228	280.067	196.303	278.99	187.375	279.142	162.041	279.297	94.3842	278.356	93.9898	278.491	78.6302	279.08	36.3351	280.01	35.6252	278.994	30.2197	271.467	2.0291	270.948	1.6352	270.15	0.7665
272.561	-2.1747	270.802	-0.9281	270.823	-1.0087	278.158	676.606	278.794	678.524	278.861	410.851	280.699	341.957	280.002	304.596	281.067	196.144	279.99	187.083	280.142	161.694	280.297	94.1403	279.356	93.8123	279.491	78.6007	280.08	36.2557	281.01	35.3789	279.994	30.1122	272.467	1.8904	271.948	1.5641	271.15	0.633
273.561	-2.1581	271.802	-0.9102	271.823	-1.062	279.158	676.437	279.794	678.351	279.861	411.389	281.699	341.463	281.002	304.541	282.067	195.929	280.99	187.351	281.142	161.777	281.297	94.3773	280.356	93.6352	280.491	78.7008	281.08	36.3415	282.01	35.4994	280.994	30.3149	273.467	1.8771	272.948	1.6575	272.15	0.6497
274.561	-2.3914	272.802	-0.7893	272.823	-1.2074	280.158	675.711	280.794	678.839	280.861	411.308	282.699	341.128	282.002	304.085	283.067	195.646	281.99	187.067	282.142	161.576	282.297	94.1804	281.356	93.829	281.491	78.7489	282.08	36.4272	283.01	35.236	281.994	30.2137	274.467	1.9801	273.948	1.5735	273.15	0.6079
275.561	-2.1732	273.802	-1.053	273.823	-1.0227	281.158	675.851	281.794	678.181	281.861	410.88	283.699	340.854	283.002	303.628	284.067	195.617	282.99	186.752	283.142	161.28	283.297	93.7972	282.356	93.8898	282.491	78.6284	283.08	36.2115	284.01	35.3401	282.994	30.0745	275.467	1.8365	274.948	1.7325	274.15	0.7016
276.561	-2.2079	274.802	-0.9524	274.823	-0.8575	282.158	675.568	282.794	677.621	282.861	410.449	284.699	340.757	284.002	303.506	285.067	195.679	283.99	186.782	284.142	161.203	284.297	93.9707	283.356	93.6457	283.491	78.2588	284.08	36.1139	285.01	35.3798	283.994	30.2359	276.467	1.9803	275.948	1.6289	275.15	0.5764
277.561	-2.3108	275.802	-0.8677	275.823	-0.9527	283.158	675.062	283.794	677.403	283.861	410.155	285.699	340.384	285.002	303.465	286.067	195.246	284.99	186.631	285.142	161.24	285.297	93.8448	284.356	93.5669	284.491	78.3714	285.08	36.0661	286.01	35.3788	284.994	30.0911	277.467	1.9748	276.948	1.6725	276.15	0.5336
278.561	-2.265	276.802	-1.0363	276.823	-1.1421	284.158	674.705	284.794	677.425	284.861	409.947	286.699	340.452	286.002	303.241	287.067	195.344	285.99	186.447	286.142	161.135	286.297	93.833	285.356	93.432	285.491	78.3205	286.08	35.7774	287.01	35.5425	285.994	29.6616	278.467	1.8606	277.948	1.6556	277.15	0.6753
279.561	-2.2523	277.802	-0.8113	277.823	-0.9363	285.158	674.189	285.794	677.147	285.861	410.014	287.699	340.542	287.002	303.162	288.067	195.329	286.99	186.409	287.142	160.79	287.297	93.7882	286.356	93.4679	286.491	78.3223	287.08	35.9613	288.01	35.0488	286.994	29.878	279.467	1.5752	278.948	1.4216	278.15	0.4919
280.561	-2.191	278.802	-0.6387	278.823	-0.9388	286.158	674.368	286.794	676.927	286.861	409.911	288.699	340.441	288.002	303.013	289.067	195.296	287.99	186.443	288.142	160.971	288.297	93.7736	287.356	93.1659	287.491	78.0475	288.08	35.6088	289.01	35.4536	287.994	30.2912	280.467	1.8031	279.948	1.507	279.15	0.6346
281.561	-2.0808	279.802	-0.7965	279.823	-0.9521	287.158	673.928	287.794	676.704	287.861	409.718	289.699	340.078	289.002	302.854	290.067	194.792	288.99	186.278	289.142	160.85	289.297	93.3696	288.356	93.2094	288.491	77.9851	289.08	36.3627	290.01	35.6028	288.994	30.4877	281.467	2.0509	280.948	1.5568	280.15	0.9941
282.561	-2.1014	280.802	-0.7946	280.823	-1.2453	288.158	673.541	288.794	676.566	288.861	409.612	290.699	339.894	290.002	302.627	291.067	194.592	289.99	185.969	290.142	160.37	290.297	93.4697	289.356	93.0935	289.491	78.2139	290.08	36.2206	291.01	35.4435	289.994	30.3906	282.467	2.0016	281.948	1.4988	281.15	0.6373
283.561	-2.1413	281.802	-1.0698	281.823	-1.2772	289.158	673.292	289.794	676.3	289.861	409.573	291.699	339.263	291.002	302.142	292.067	195.187	290.99	185.942	291.142	160.885	291.297	93.8467	290.356	93.5796	290.491	78.3567	291.08	36.2341	292.01	35.4644	290.994	30.2114	283.467	2.0679	282.948	1.6914	282.15	0.9548
284.561	-1.9615	282.802	-1.1181	282.823	-1.2976	290.158	672.845	290.794	675.969	290.861	408.947	292.699	339.359	292.002	302.332	293.067	194.619	291.99	186.395	292.142	160.754	292.297	93.4482	291.356	93.4773	291.491	78.431	292.08	36.1038	293.01	35.4457	291.994	30.4132	284.467	1.9948	283.948	1.6702	283.15	0.8694
285.561	-2.0207	283.802	-1.1123	283.823	-1.3425	291.158	672.634	291.794	675.381	291.861	408.848	293.699	339.398	293.002	302.146	294.067	194.434	292.99	186.128	293.142	160.395	293.297	93.43	292.356	93.0692	292.491	78.0072	293.08	35.9214	294.01	35.5617	292.994	30.1502	285.467	2.0603	284.948	1.56	284.15	0.5891
286.561	-1.9949	284.802	-0.8618	284.823	-1.2759	292.158	672.031	292.794	675.387	292.861	409.337	294.699	339.238	294.002	302.193	295.067	194.649	293.99	185.632	294.142	160.073	294.297	93.0986	293.356	92.7438	293.491	77.7581	294.08	36.023	295.01	35.305	293.994	29.9651	286.467	1.8169	285.948	1.646	285.15	0.6986
287.561	-2.0877	285.802	-1.1567	285.823	-1.2945	293.158	671.89	293.794	675.881	293.861	409.02	295.699	339.013	295.002	301.818	296.067	194.691	294.99	185.967	295.142	160.412	295.297	93.3437	294.356	92.4773	294.491	77.9198	295.08	35.8031	296.01	35.4389	294.994	30.2231	287.467	1.9435	286.948	1.6347	286.15	0.8853
288.561	-1.8551	286.802	-1.1892	286.823	-1.1364	294.158	672.039	294.794	675.316	294.861	408.739	296.699	338.752	296.002	301.836	297.067	194.249	295.99	185.729	296.142	160.285	296.297	93.3458	295.356	92.7071	295.491	77.8629	296.08	35.9196	297.01	35.4113	295.994	30.2479	288.467	1.9218	287.948	1.3666	287.15	0.8
289.561	-2.1898	287.802	-0.9226	287.823	-0.972	295.158	671.464	295.794	675.048	295.861	408.506	297.699	338.544	297.002	301.57	298.067	194.173	296.99	185.507	297.142	160.288	297.297	93.2672	296.356	92.7034	296.491	78.0146	297.08	35.785	298.01	35.33	296.994	30.0185	289.467	2.1571	288.948	1.3639	288.15	0.5051
290.561	-2.1335	288.802	-1.0113	288.823	-1.1781	296.158	671.273	296.794	674.854	296.861	408.332	298.699	338.48	298.002	301.333	299.067	194.112	297.99	185.541	298.142	160.043	298.297	93.3389	297.356	92.6604	297.491	77.718	298.08	35.8741	299.01	35.3521	297.994	30.1032	290.467	1.909	289.948	1.3844	289.15	0.877
291.561	-1.9604	289.802	-0.9777	289.823	-1.1458	297.158	670.808	297.794	674.603	297.861	408.157	299.699	338.447	299.002	301.385	300.067	194.038	298.99	185.426	299.142	159.97	299.297	93.2104	298.356	92.9199	298.491	77.7491	299.08	35.9314	300.01	35.3062	298.994	29.9843	291.467	2.0263	290.948	1.4502	290.15	0.9056
292.561	-1.9315	290.802	-1.0199	290.823	-1.1338	298.158	670.553	298.794	674.385	298.861	408.065	300.699	338.266	300.002	300.958	301.067	193.779	299.99	185.305	300.142	159.955	300.297	93.2197	299.356	92.6649	299.491	77.5492	300.08	35.8386	301.01	34.8541	299.994	30.1355	292.467	1.9285	291.948	1.298	291.15	0.7167
293.561	-1.9903	291.802	-0.9441	291.823	-1.1094	299.158	670.198	299.794	674.246	299.861	408.29	301.699	338.183	301.002	300.905	302.067	193.946	300.99	184.93	301.142	159.49	301.297	92.7935	300.356	92.5783	300.491	77.6474	301.08	35.715	302.01	35.1801	300.994	30.0284	293.467	1.945	292.948	1.5466	292.15	0.7319
294.561	-2.1838	292.802	-1.0971	292.823	-1.1852	300.158	670.27	300.794	674.163	300.861	408.05	302.699	337.904	302.002	300.917	303.067	193.512	301.99	184.906	302.142	159.532	302.297	92.6989	301.356	92.4025	301.491	77.2678	302.08	35.6406	303.01	35.3112	301.994	29.9723	294.467	2.1698	293.948	1.5814	293.15	0.8398
295.561	-2.082	293.802	-1.1293	293.823	-1.331	301.158	669.967	301.794	673.642	301.861	407.62	303.699	337.579	303.002	300.824	304.067	193.655	302.99	184.569	303.142	159.494	303.297	93.0738	302.356	92.4852	302.491	77.42	303.08	35.9545	304.01	35.4517	302.994	29.9929	295.467	2.0857	294.948	1.6469	294.15	0.9611
296.561	-2.1083	294.802	-1.1119	294.823	-1.3929	302.158	669.6	302.794	673.305	302.861	407.312	304.699	337.441	304.002	300.216	305.067	193.763	303.99	184.917	304.142	159.48	304.297	93.0244	303.356	92.8421	303.491	77.7124	304.08	35.7462	305.01	35.2572	303.994	30.0624	296.467	2.1948	295.948	1.6488	295.15	0.7977
297.561	-2.2271	295.802	-1.0268	295.823	-1.3482	303.158	669.237	303.794	673.311	303.861	406.961	305.699	337.629	305.002	300.347	306.067	193.58	304.99	184.924	305.142	159.299	305.297	93.1083	304.356	92.5954	304.491	77.5642	305.08	35.8071	306.01	35.252	304.994	29.8683	297.467	2.1848	296.948	1.6819	296.15	0.5895
298.561	-2.2415	296.802	-1.1606	296.823	-1.1439	304.158	668.898	304.794	673.001	304.861	406.899	306.699	337.365	306.002	300.344	307.067	193.49	305.99	184.717	306.142	159.4	306.297	92.9907	305.356	92.6283	305.491	77.674	306.08	35.8496	307.01	35.0558	305.994	29.8451	298.467	1.8978	297.948	1.7269	297.15	0.6842
299.561	-2.5059	297.802	-1.2351	297.823	-1.2178	305.158	668.474	305.794	672.947	305.861	406.939	307.699	336.806	307.002	299.901	308.067	192.944	306.99	184.585	307.142	159.198	307.297	92.9448	306.356	92.5503	306.491	77.5323	307.08	35.6501	308.01	35.1298	306.994	29.8203	299.467	1.9475	298.948	1.6243	298.15	0.8494
300.561	-2.1777	298.802	-1.2386	298.823	-1.0051	306.158	668.29	306.794	672.656	306.861	406.811	308.699	337.184	308.002	299.719	309.067	193.248	307.99	184.189	308.142	158.761	308.297	92.6158	307.356	92.4156	307.491	77.4876	308.08	35.4844	309.01	35.0155	307.994	29.6082	300.467	1.7758	299.948	1.6642	299.15	0.9634
301.561	-2.163	299.802	-0.9888	299.823	-0.9	307.158	668.13	307.794	672.578	307.861	406.757	309.699	336.823	309.002	299.876	310.067	193.029	308.99	184.468	309.142	159.136	309.297	92.8363	308.356	92.1209	308.491	77.276	309.08	35.5163	310.01	35.1614	308.994	29.845	301.467	2.02	300.948	1.9006	300.15	0.915
302.561	-1.9375	300.802	-1.1695	300.823	-1.1165	308.158	667.811	308.794	672.489	308.861	406.68	310.699	336.744	310.002	299.404	311.067	192.939	309.99	184.412	310.142	159.239	310.297	92.8429	309.356	92.3959	309.491	77.2669	310.08	35.6262	311.01	35.201	309.994	29.7977	302.467	1.822	301.948	1.7473	301.15	0.555
303.561	-2.1167	301.802	-0.8994	301.823	-1.1303	309.158	667.602	309.794	672.093	309.861	406.669	311.699	336.609	311.002	299.356	312.067	192.816	310.99	184.301	311.142	158.974	311.297	92.7214	310.356	92.4324	310.491	77.5113	311.08	35.5655	312.01	34.7196	310.994	29.7062	303.467	1.7768	302.948	1.6172	302.15	0.3026
304.561	-2.2832	302.802	-1.0312	302.823	-0.8973	310.158	667.423	310.794	672.215	310.861	406.606	312.699	336.241	312.002	299.049	313.067	192.661	311.99	184.01	312.142	158.873	312.297	92.8241	311.356	92.3709	311.491	77.3659	312.08	35.3215	313.01	34.7497	311.994	29.9702	304.467	1.9283	303.948	1.6953	303.15	0.5324
305.561	-2.2156	303.802	-1.0383	303.823	-1.0361	311.158	667.084	311.794	671.821	311.861	406.337	313.699	336.089	313.002	299.102	314.067	192.459	312.99	183.98	313.142	158.684	313.297	92.3722	312.356	91.9984	312.491	77.175	313.08	35.6692	314.01	35.1564	312.994	29.876	305.467	2.0667	304.948	1.9007	304.15	0.8866
306.561	-2.1684	304.802	-1.2087	304.823	-1.1778	312.158	666.568	312.794	671.585	312.861	406.287	314.699	335.792	314.002	299.092	315.067	191.744	313.99	184.029	314.142	158.153	314.297	92.0809	313.356	91.5123	313.491	76.8761	314.08	35.648	315.01	35.0807	313.994	29.765	306.467	2.0409	305.948	1.6676	305.15	0.7763
307.561	-2.1737	305.802	-1.1789	305.823	-1.3372	313.158	666.411	313.794	671.037	313.861	405.678	315.699	335.655	315.002	298.485	316.067	192.469	314.99	183.596	315.142	158.366	315.297	92.5013	314.356	91.7413	314.491	77.3414	315.08	35.637	316.01	35.01	314.994	29.7532	307.467	2.0984	306.948	1.5576	306.15	0.944
308.561	-2.1694	306.802	-1.0489	306.823	-1.1452	314.158	666.263	314.794	671.155	314.861	405.966	316.699	335.63	316.002	298.606	317.067	192.28	315.99	183.95	316.142	158.542	316.297	92.4566	315.356	91.9655	315.491	77.1434	316.08	35.5645	317.01	34.904	315.994	29.6683	308.467	2.0865	307.948	1.7175	307.15	0.7526
309.561	-2.0993	307.802	-1.1706	307.823	-1.1233	315.158	666.024	315.794	671.074	315.861	405.437	317.699	335.807	317.002	298.717	318.067	192.047	316.99	183.954	317.142	158.485	317.297	92.586	316.356	91.6444	316.491	76.8003	317.08	35.6363	318.01	35.2129	316.994	29.9651	309.467	1.9463	308.948	1.8231	308.15	0.6499
310.561	-2.2569	308.802	-1.2663	308.823	-1.2784	316.158	665.886	316.794	670.519	316.861	405.916	318.699	335.797	318.002	298.623	319.067	192.328	317.99	183.87	318.142	158.278	318.297	92.4514	317.356	91.9892	317.491	77.2115	318.08	35.7606	319.01	35.2654	317.994	29.9391	310.467	2.1427	309.948	1.8649	309.15	0.8932
311.561	-2.7165	309.802	-1.2181	309.823	-1.3864	317.158	665.374	317.794	671.033	317.861	405.878	319.699	335.507	319.002	298.377	320.067	192.117	318.99	183.745	319.142	158.362	319.297	92.4174	318.356	92.0052	318.491	77.1612	319.08	35.8251	320.01	35.0332	318.994	29.8629	311.467	2.0931	310.948	2.026	310.15	0.9435
312.561	-2.4685	310.802	-1.5287	310.823	-1.5154	318.158	665.271	318.794	670.912	318.861	405.575	320.699	335.332	320.002	298.089	321.067	192.065	319.99	183.593	320.142	158.175	320.297	92.2916	319.356	91.7696	319.491	77.0433	320.08	35.698	321.01	34.8634	319.994	29.9553	312.467	1.9903	311.948	1.833	311.15	1.2608
313.561	-2.0992	311.802	-1.3065	311.823	-0.9493	319.158	665.019	319.794	670.355	319.861	405.428	321.699	335.11	321.002	298.209	322.067	191.932	320.99	183.366	321.142	158.031	321.297	92.0385	320.356	91.766	320.491	77.0602	321.08	35.5397	322.01	34.9014	320.994	30.0028	313.467	2.0465	312.948	1.7399	312.15	0.9986
314.561	-2.1231	312.802	-1.3217	312.823	-1.1428	320.158	664.594	320.794	670.204	320.861	405.145	322.699	334.84	322.002	298.008	323.067	191.525	321.99	183.149	322.142	157.97	322.297	91.8995	321.356	91.6708	321.491	76.8435	322.08	35.4773	323.01	34.8472	321.994	29.6652	314.467	2.0076	313.948	1.7081	313.15	0.9904
315.561	-2.2314	313.802	-1.2144	313.823	-1.1162	321.158	663.979	321.794	669.544	321.861	404.937	323.699	335.195	323.002	297.821	324.067	191.685	322.99	183.056	323.142	157.88	323.297	91.8289	322.356	91.6866	322.491	76.7157	323.08	35.5158	324.01	34.3213	322.994	29.7046	315.467	1.857	314.948	1.6419	314.15	0.6947
316.561	-2.3673	314.802	-1.1697	314.823	-1.2201	322.158	664.065	322.794	669.926	322.861	405.169	324.699	334.798	324.002	297.865	325.067	191.81	323.99	183.281	324.142	158.019	324.297	92.1018	323.356	91.5905	323.491	76.798	324.08	34.9474	325.01	34.4739	323.994	29.871	316.467	2.1765	315.948	1.6824	315.15	0.992
317.561	-2.389	315.802	-1.175	315.823	-1.2928	323.158	663.935	323.794	669.6	323.861	405.023	325.699	334.705	325.002	297.76	326.067	191.653	324.99	183.297	325.142	158.067	325.297	92.0113	324.356	91.5672	324.491	76.4239	325.08	35.7729	326.01	34.893	324.994	30.1176	317.467	2.2036	316.948	1.7409	316.15	1.1926
318.561	-2.4409	316.802	-1.336	316.823	-1.2589	324.158	663.602	324.794	669.529	324.861	405.002	326.699	334.297	326.002	297.209	327.067	191.326	325.99	182.878	326.142	157.457	326.297	91.6894	325.356	91.4155	325.491	76.6114	326.08	35.5011	327.01	34.6818	325.994	29.8984	318.467	2.2144	317.948	1.717	317.15	0.8248
319.561	-2.5681	317.802	-1.2351	317.823	-1.247	325.158	663.44	325.794	669.308	325.861	404.634	327.699	334.303	327.002	296.847	328.067	191.438	326.99	182.858	327.142	157.579	327.297	91.7893	326.356	91.3909	326.491	76.7023	327.08	35.5483	328.01	34.889	326.994	29.833	319.467	2.1359	318.948	1.8046	318.15	1.0898
320.561	-2.3787	318.802	-1.3038	318.823	-1.2146	326.158	663.109	326.794	668.887	326.861	404.546	328.699	334.082	328.002	297.078	329.067	191.251	327.99	183.029	328.142	157.646	328.297	91.7656	327.356	91.4227	327.491	76.6109	328.08	35.2868	329.01	34.8174	327.994	29.8263	320.467	2.173	319.948	1.765	319.15	1.0653
321.561	-2.1368	319.802	-1.2954	319.823	-1.1574	327.158	662.938	327.794	669.017	327.861	404.683	329.699	333.839	329.002	296.999	330.067	191.153	328.99	182.912	329.142	157.636	329.297	91.6938	328.356	91.5299	328.491	76.3884	329.08	35.2841	330.01	34.7668	328.994	29.7668	321.467	2.1612	320.948	1.7045	320.15	0.9813
322.561	-2.2562	320.802	-1.1942	320.823	-1.3845	328.158	662.704	328.794	668.372	328.861	404.139	330.699	334.022	330.002	296.643	331.067	191.345	329.99	182.783	330.142	157.601	330.297	91.4929	329.356	91.3106	329.491	76.3506	330.08	35.1812	331.01	34.8736	329.994	29.5657	322.467	2.3491	321.948	1.5723	321.15	0.9353
323.561	-2.4369	321.802	-1.1104	321.823	-1.2506	329.158	662.309	329.794	668.551	329.861	404.446	331.699	333.765	331.002	296.99	332.067	191.339	330.99	182.68	331.142	157.519	331.297	91.5109	330.356	91.1794	330.491	76.5968	331.08	35.1426	332.01	34.6766	330.994	29.4267	323.467	2.3201	322.948	1.6733	322.15	0.7979
324.561	-2.2088	322.802	-1.1567	322.823	-1.437	330.158	662.406	330.794	668.194	330.861	404.399	332.699	333.517	332.002	296.759	333.067	191.18	331.99	182.741	332.142	157.464	332.297	91.7461	331.356	91.0868	331.491	76.2629	332.08	35.2583	333.01	34.7744	331.994	29.773	324.467	2.2571	323.948	1.7172	323.15	0.7815
325.561	-2.3107	323.802	-1.1596	323.823	-1.1675	331.158	662.146	331.794	668.062	331.861	404.243	333.699	333.412	333.002	296.435	334.067	191.117	332.99	182.56	333.142	157.438	333.297	91.6729	332.356	91.219	332.491	76.4343	333.08	35.0447	334.01	34.634	332.994	29.7729	325.467	2.3169	324.948	1.6685	324.15	0.7767
326.561	-2.3125	324.802	-1.428	324.823	-1.2917	332.158	661.757	332.794	667.777	332.861	404.061	334.699	333.272	334.002	296.028	335.067	190.944	333.99	182.331	334.142	157.341	334.297	91.4639	333.356	91.3548	333.491	76.3517	334.08	35.1627	335.01	34.6929	333.994	29.3646	326.467	2.1788	325.948	1.6833	325.15	1.0191
327.561	-2.4274	325.802	-1.3553	325.823	-1.1207	333.158	661.293	333.794	667.435	333.861	403.738	335.699	333.126	335.002	296.038	336.067	190.861	334.99	182.263	335.142	157.435	335.297	91.5509	334.356	91.2037	334.491	76.1864	335.08	35.252	336.01	34.3951	334.994	29.5	327.467	1.7541	326.948	1.6429	326.15	0.7882
328.561	-2.4524	326.802	-1.2384	326.823	-1.03	334.158	660.893	334.794	667.345	334.861	403.627	336.699	332.908	336.002	295.776	337.067	190.734	335.99	182.119	336.142	157.226	336.297	91.2762	335.356	91.3367	335.491	76.3556	336.08	34.9291	337.01	34.6203	335.994	29.6793	328.467	2.0825	327.948	2.0561	327.15	1.0459
329.561	-2.4973	327.802	-1.1641	327.823	-1.3146	335.158	660.848	335.794	667.28	335.861	403.283	337.699	332.939	337.002	295.634	338.067	190.621	336.99	182.305	337.142	156.976	337.297	91.279	336.356	91.2028	336.491	76.294	337.08	35.0009	338.01	34.9463	336.994	29.296	329.467	2.3258	328.948	1.9535	328.15	0.9861
330.561	-2.3843	328.802	-1.2413	328.823	-1.2718	336.158	660.373	336.794	667.196	336.861	403.245	338.699	332.83	338.002	295.882	339.067	190.553	337.99	182.05	338.142	156.836	338.297	91.355	337.356	90.9838	337.491	76.4013	338.08	35.1556	339.01	34.5078	337.994	29.2423	330.467	2.4123	329.948	1.8435	329.15	0.8785
331.561	-2.3999	329.802	-1.3243	329.823	-1.4108	337.158	660.268	337.794	666.959	337.861	403.14	339.699	332.584	339.002	295.615	340.067	190.614	338.99	181.941	339.142	157.14	339.297	91.5025	338.356	91.0955	338.491	76.3792	339.08	35.1847	340.01	34.5542	338.994	29.5123	331.467	2.2357	330.948	1.7131	330.15	0.9348
332.561	-2.4213	330.802	-1.3064	330.823	-1.3966	338.158	660.11	338.794	666.703	338.861	402.807	340.699	332.85	340.002	295.683	341.067	190.499	339.99	182.139	340.142	157.107	340.297	91.4372	339.356	91.2559	339.491	76.4338	340.08	35.3061	341.01	34.5456	339.994	29.4523	332.467	2.121	331.948	1.6833	331.15	1.0303
333.561	-2.2905	331.802	-1.0541	331.823	-1.3952	339.158	659.75	339.794	666.196	339.861	402.971	341.699	332.561	341.002	295.699	342.067	190.508	340.99	181.982	341.142	156.937	341.297	91.2709	340.356	91.1553	340.491	76.4968	341.08	35.1086	342.01	34.5583	340.994	29.5446	333.467	2.1538	332.948	1.9171	332.15	0.9622
334.561	-2.5283	332.802	-1.2191	332.823	-1.4563	340.158	659.302	340.794	666.115	340.861	403.003	342.699	332.197	342.002	295.564	343.067	190.344	341.99	181.804	342.142	156.845	342.297	91.4135	341.356	91.278	341.491	76.6087	342.08	35.0702	343.01	34.5258	341.994	29.4223	334.467	2.1945	333.948	2.0243	333.15	1.1481
335.561	-2.464	333.802	-1.2966	333.823	-1.7241	341.158	659.2	341.794	666.265	341.861	403.099	343.699	331.811	343.002	295.219	344.067	190.004	342.99	181.7	343.142	156.73	343.297	91.2564	342.356	91.271	342.491	76.5162	343.08	34.919	344.01	34.3592	342.994	29.3438	335.467	2.2003	334.948	1.9786	334.15	1.0811
336.561	-2.3214	334.802	-1.3066	334.823	-1.3776	342.158	659.231	342.794	665.746	342.861	402.537	344.699	331.991	344.002	294.64	345.067	190.201	343.99	181.541	344.142	156.503	344.297	91.1425	343.356	91.095	343.491	76.4337	344.08	35.0023	345.01	34.2604	343.994	29.2378	336.467	2.2341	335.948	1.7066	335.15	0.8951
337.561	-2.4701	335.802	-0.9778	335.823	-1.2776	343.158	658.653	343.794	665.766	343.861	402.517	345.699	331.761	345.002	294.965	346.067	190.265	344.99	181.339	345.142	156.376	345.297	91.1666	344.356	90.9622	344.491	76.2299	345.08	34.8586	346.01	34.1928	344.994	29.3745	337.467	2.2719	336.948	1.8351	336.15	0.878
338.561	-2.4153	336.802	-1.2423	336.823	-1.3983	344.158	658.45	344.794	665.547	344.861	402.329	346.699	332.04	346.002	295.156	347.067	190.194	345.99	181.786	346.142	156.791	346.297	91.1729	345.356	90.7726	345.491	76.1838	346.08	34.9732	347.01	34.468	345.994	29.1956	338.467	2.2376	337.948	1.6792	337.15	0.9432
339.561	-2.5406	337.802	-1.1557	337.823	-1.1731	345.158	658.237	345.794	665.418	345.861	402.37	347.699	331.773	347.002	294.925	348.067	190.02	346.99	181.545	347.142	156.705	347.297	91.0073	346.356	91.1404	346.491	76.4175	347.08	34.8744	348.01	34.1438	346.994	29.5076	339.467	2.0103	338.948	1.4281	338.15	0.8016
340.561	-2.7298	338.802	-1.0014	338.823	-1.1953	346.158	658.033	346.794	665.374	346.861	402.583	348.699	331.838	348.002	294.665	349.067	189.87	347.99	181.311	348.142	156.332	348.297	90.7886	347.356	91.2375	347.491	76.5041	348.08	34.8434	349.01	34.3391	347.994	29.5939	340.467	2.3958	339.948	1.7614	339.15	0.9631
341.561	-2.6445	339.802	-1.0187	339.823	-1.3639	347.158	657.909	347.794	664.94	347.861	402.111	349.699	331.621	349.002	294.598	350.067	189.334	348.99	181.142	349.142	156.044	349.297	90.5043	348.356	90.5892	348.491	76.0257	349.08	35.2938	350.01	34.4561	348.994	29.336	341.467	2.5897	340.948	1.8086	340.15	1.3075
342.561	-2.5141	340.802	-1.331	340.823	-1.3575	348.158	657.519	348.794	664.976	348.861	402.021	350.699	330.952	350.002	294.252	351.067	189.487	349.99	180.732	350.142	156.253	350.297	91.2249	349.356	90.5176	349.491	76.4169	350.08	35.0617	351.01	34.2568	349.994	29.1848	342.467	2.4654	341.948	1.6575	341.15	0.9809
343.561	-2.5126	341.802	-1.2048	341.823	-1.345	349.158	657.359	349.794	664.668	349.861	401.832	351.699	331.157	351.002	293.966	352.067	189.859	350.99	181.023	351.142	156.553	351.297	90.9028	350.356	90.9775	350.491	76.6075	351.08	35.0391	352.01	34.1068	350.994	29.0954	343.467	2.4718	342.948	1.7499	342.15	0.9554
344.561	-2.5094	342.802	-1.2071	342.823	-1.3822	350.158	657.089	350.794	664.713	350.861	401.463	352.699	331.575	352.002	294.337	353.067	189.606	351.99	180.964	352.142	156.124	352.297	90.7597	351.356	90.6513	351.491	76.3857	352.08	34.9248	353.01	34.1329	351.994	28.8932	344.467	2.3418	343.948	1.8589	343.15	0.8926
345.561	-2.4817	343.802	-1.2411	343.823	-1.4613	351.158	657.031	351.794	664.185	351.861	402.052	353.699	331.246	353.002	294.034	354.067	189.588	352.99	181.148	353.142	156.368	353.297	91.1451	352.356	90.491	352.491	76.248	353.08	35.2135	354.01	34.2819	352.994	29.4093	345.467	2.2686	344.948	1.7721	344.15	0.9376
346.561	-2.8018	344.802	-0.941	344.823	-1.5311	352.158	656.5	352.794	664.432	352.861	402.13	354.699	331.074	354.002	294.137	355.067	189.47	353.99	180.967	354.142	156.2	354.297	91.0437	353.356	90.6594	353.491	76.3519	354.08	35.1229	355.01	34.1187	353.994	29.4539	346.467	2.3037	345.948	1.92	345.15	0.9213
347.561	-2.3226	345.802	-1.2222	345.823	-1.351	353.158	656.535	353.794	664.517	353.861	402.03	355.699	330.862	355.002	293.764	356.067	189.386	354.99	180.768	355.142	156.008	355.297	90.6413	354.356	90.5478	354.491	76.2451	355.08	34.9583	356.01	34.1242	354.994	29.2552	347.467	2.1426	346.948	1.9299	346.15	0.7687
348.561	-2.7887	346.802	-1.2288	346.823	-1.0792	354.158	656.607	354.794	663.816	354.861	401.767	356.699	330.935	356.002	293.635	357.067	189.427	355.99	180.723	356.142	155.934	356.297	90.6947	355.356	90.4166	355.491	75.873	356.08	35.0598	357.01	34.2814	355.994	29.1871	348.467	2.3682	347.948	1.973	347.15	0.9031
349.561	-2.5166	347.802	-1.1561	347.823	-1.3351	355.158	656.022	355.794	663.745	355.861	401.716	357.699	330.358	357.002	293.369	358.067	189.175	356.99	180.83	357.142	155.761	357.297	90.7294	356.356	90.3818	356.491	76.2039	357.08	35.1981	358.01	34.1854	356.994	29.2934	349.467	2.2184	348.948	2.0996	348.15	0.8938
350.561	-2.7794	348.802	-1.274	348.823	-1.5018	356.158	655.815	356.794	663.57	356.861	401.294	358.699	330.585	358.002	293.092	359.067	189.283	357.99	180.596	358.142	155.518	358.297	90.7151	357.356	90.4889	357.491	76.012	358.08	35.0429	359.01	34.1347	357.994	29.0395	350.467	2.3386	349.948	1.9152	349.15	0.8508
351.561	-2.7295	349.802	-1.027	349.823	-1.2187	357.158	655.609	357.794	663.463	357.861	401.889	359.699	330.539	359.002	293.621	360.067	189.243	358.99	180.406	359.142	155.565	359.297	90.5928	358.356	90.5149	358.491	75.9826	359.08	34.867	360.01	33.9667	358.994	29.0594	351.467	2.3366	350.948	1.8319	350.15	0.7682
352.561	-2.6738	350.802	-1.021	350.823	-1.2254	358.158	655.543	358.794	663.414	358.861	401.641	360.699	330.635	360.002	293.4	361.067	189.105	359.99	180.786	360.142	155.846	360.297	90.7445	359.356	90.456	359.491	75.8262	360.08	34.8668	361.01	34.0945	359.994	29.4406	352.467	2.1527	351.948	1.9003	351.15	0.7834
353.561	-2.7546	351.802	-1.1147	351.823	-1.3082	359.158	655.532	359.794	663.157	359.861	401.405	361.699	330.298	361.002	293.065	362.067	188.976	360.99	180.505	361.142	155.741	361.297	90.5184	360.356	90.7971	360.491	76.0343	361.08	35.0502	362.01	34.2018	360.994	29.2459	353.467	2.4129	352.948	1.824	352.15	1.0528
354.561	-2.7101	352.802	-1.1691	352.823	-1.2873	360.158	655.145	360.794	662.952	360.861	401.066	362.699	330.182	362.002	293.1	363.067	188.691	361.99	180.148	362.142	155.353	362.297	90.3921	361.356	90.1936	361.491	76.044	362.08	34.9796	363.01	34.2396	361.994	29.2888	354.467	2.4116	353.948	1.9319	353.15	1.0249
355.561	-2.9385	353.802	-1.3968	353.823	-1.1559	361.158	654.737	361.794	662.774	361.861	400.822	363.699	330.007	363.002	292.699	364.067	188.892	362.99	180.138	363.142	155.314	363.297	90.7645	362.356	90.2823	362.491	75.9971	363.08	35.0173	364.01	34.2845	362.994	29.2784	355.467	2.4726	354.948	2.0264	354.15	1.0547
356.561	-2.7693	354.802	-1.4026	354.823	-1.3344	362.158	654.641	362.794	662.634	362.861	400.679	364.699	330.085	364.002	292.756	365.067	188.969	363.99	180.543	364.142	155.225	364.297	90.465	363.356	90.2907	363.491	75.9362	364.08	34.9645	365.01	34.174	363.994	29.2361	356.467	2.3524	355.948	2.0298	355.15	0.9915
357.561	-2.7795	355.802	-1.2267	355.823	-1.1956	363.158	654.374	363.794	662.223	363.861	400.59	365.699	329.832	365.002	292.706	366.067	188.546	364.99	180.255	365.142	155.325	365.297	90.3838	364.356	90.3204	364.491	76.1692	365.08	34.8562	366.01	34.0631	364.994	29.1967	357.467	2.3986	356.948	1.9485	356.15	0.8915
358.561	-2.8156	356.802	-1.1726	356.823	-1.3881	364.158	654.059	364.794	661.895	364.861	400.948	366.699	329.799	366.002	292.47	367.067	188.775	365.99	180.109	366.142	155.142	366.297	90.122	365.356	90.2022	365.491	75.9616	366.08	34.8811	367.01	34.1341	365.994	28.9222	358.467	2.5152	357.948	1.907	357.15	0.955
359.561	-2.8802	357.802	-1.1352	357.823	-1.441	365.158	653.811	365.794	662.66	365.861	400.692	367.699	329.571	367.002	292.504	368.067	188.561	366.99	180.099	367.142	155.236	367.297	90.3182	366.356	90.2275	366.491	76.0677	367.08	34.7321	368.01	33.7593	366.994	28.7945	359.467	2.5016	358.948	1.7782	358.15	1.0937
360.561	-2.5909	358.802	-1.1277	358.823	-1.4435	366.158	653.866	366.794	662.327	366.861	400.491	368.699	329.466	368.002	292.189	369.067	188.453	367.99	179.89	368.142	155.164	368.297	90.4735	367.356	90.0053	367.491	75.7378	368.08	34.7024	369.01	34.2261	367.994	28.9881	360.467	2.3247	359.948	1.9239	359.15	1.0763
361.561	-2.8131	359.802	-1.0883	359.823	-1.339	367.158	653.633	367.794	661.972	367.861	400.322	369.699	329.321	369.002	292.105	370.067	188.308	368.99	179.938	369.142	155.055	369.297	90.3498	368.356	90.0895	368.491	76.0407	369.08	34.8114	370.01	34.139	368.994	29.0503	361.467	2.5517	360.948	1.9375	360.15	0.8408
362.561	-2.8166	360.802	-1.3297	360.823	-1.2294	368.158	653.278	368.794	661.591	368.861	400.175	370.699	329.133	370.002	292.232	371.067	188.19	369.99	179.946	370.142	155.067	370.297	90.3632	369.356	90.18	369.491	75.9128	370.08	34.667	371.01	34.0586	369.994	29.0838	362.467	2.5178	361.948	2.0967	361.15	0.8791
363.561	-2.7697	361.802	-1.3557	361.823	-1.311	369.158	653.178	369.794	661.39	369.861	400.219	371.699	329.182	371.002	292.194	372.067	188.282	370.99	179.933	371.142	155.349	371.297	90.5452	370.356	90.0744	370.491	75.9521	371.08	34.8916	372.01	34.3027	370.994	28.9626	363.467	2.4946	362.948	2.0834	362.15	0.814
364.561	-2.7028	362.802	-1.2666	362.823	-1.2695	370.158	652.891	370.794	661.346	370.861	400.238	372.699	328.916	372.002	292.051	373.067	188.166	371.99	180.105	372.142	155.358	372.297	90.3323	371.356	90.246	371.491	76.02	372.08	34.7627	373.01	33.8412	371.994	29.0716	364.467	2.1013	363.948	1.8879	363.15	0.8128
365.561	-2.7781	363.802	-1.3771	363.823	-1.3847	371.158	652.871	371.794	661.26	371.861	400.068	373.699	328.637	373.002	291.627	374.067	188.168	372.99	179.721	373.142	155.069	373.297	90.118	372.356	90.1496	372.491	75.8832	373.08	34.3905	374.01	34.2561	372.994	29.0807	365.467	2.4017	364.948	1.9085	364.15	1.1905
366.561	-2.8017	364.802	-1.201	364.823	-1.3408	372.158	652.376	372.794	660.911	372.861	400.373	374.699	328.78	374.002	291.603	375.067	187.706	373.99	179.451	374.142	154.332	374.297	89.5741	373.356	89.8747	373.491	75.3869	374.08	34.7744	375.01	34.1431	373.994	28.6777	366.467	2.4349	365.948	1.9322	365.15	1.259
367.561	-2.7932	365.802	-1.329	365.823	-1.3486	373.158	652.453	373.794	660.86	373.861	400.089	375.699	328.431	375.002	291.619	376.067	187.919	374.99	179.579	375.142	154.669	375.297	90.4861	374.356	89.5841	374.491	75.7405	375.08	34.6527	376.01	34.2298	374.994	28.9721	367.467	2.3328	366.948	1.8956	366.15	1.12
368.561	-2.7051	366.802	-1.3344	366.823	-1.2885	374.158	652.016	374.794	660.767	374.861	399.992	376.699	328.015	376.002	291.327	377.067	188.365	375.99	179.817	376.142	154.97	376.297	90.3766	375.356	90.0807	375.491	75.9277	376.08	35.0766	377.01	34.1762	375.994	29.0706	368.467	2.3332	367.948	1.7415	367.15	1.1046
369.561	-2.8593	367.802	-1.2186	367.823	-1.1424	375.158	651.823	375.794	660.505	375.861	399.146	377.699	328.435	377.002	291.415	378.067	187.925	376.99	179.654	377.142	154.668	377.297	90.174	376.356	89.9462	376.491	75.7331	377.08	34.869	378.01	34.2597	376.994	29.0026	369.467	2.544	368.948	2.0809	368.15	1.0505
370.561	-2.8948	368.802	-1.4787	368.823	-1.4163	376.158	651.67	376.794	660.149	376.861	399.791	378.699	328.535	378.002	291.49	379.067	188.116	377.99	179.456	378.142	154.657	378.297	90.2806	377.356	89.9158	377.491	75.7684	378.08	34.9655	379.01	34.4902	377.994	29.1386	370.467	2.6819	369.948	2.1314	369.15	1.2312
371.561	-3.0039	369.802	-1.3674	369.823	-1.5008	377.158	651.136	377.794	660.328	377.861	399.764	379.699	328.264	379.002	291.448	380.067	187.701	378.99	179.638	379.142	154.631	379.297	90.3518	378.356	89.8704	378.491	75.9524	379.08	35.2155	380.01	34.1844	378.994	29.0704	371.467	2.5345	370.948	2.1056	370.15	1.0996
372.561	-2.9007	370.802	-1.5447	370.823	-1.7609	378.158	651.301	378.794	660.414	378.861	399.829	380.699	327.794	380.002	291.127	381.067	187.705	379.99	179.483	380.142	154.376	380.297	90.0829	379.356	90.0178	379.491	75.8867	380.08	34.869	381.01	34.2396	379.994	28.8956	372.467	2.405	371.948	1.9329	371.15	1.2745
373.561	-2.6835	371.802	-1.4273	371.823	-1.1324	379.158	651.388	379.794	659.925	379.861	399.365	381.699	328.05	381.002	290.771	382.067	187.964	380.99	179.359	381.142	154.023	381.297	89.8206	380.356	89.9115	380.491	75.6893	381.08	34.9151	382.01	34.0321	380.994	28.8556	373.467	2.3615	372.948	1.8984	372.15	1.1762
374.561	-2.7911	372.802	-1.2795	372.823	-1.2367	380.158	650.811	380.794	659.925	380.861	399.639	382.699	327.877	382.002	291.096	383.067	187.84	381.99	179.196	382.142	154.08	382.297	89.888	381.356	89.8217	381.491	75.654	382.08	34.7952	383.01	34.1599	381.994	28.8465	374.467	2.4948	373.948	1.9254	373.15	1.0557
375.561	-2.7877	373.802	-1.4414	373.823	-1.2992	381.158	650.634	381.794	659.843	381.861	399.472	383.699	327.833	383.002	290.672	384.067	188.138	382.99	179.244	383.142	154.222	383.297	90.1787	382.356	89.8105	382.491	75.3288	383.08	35.258	384.01	34.3346	382.994	29.0692	375.467	2.3579	374.948	1.786	374.15	1.1688
376.561	-2.8412	374.802	-1.3071	374.823	-1.2326	382.158	650.323	382.794	659.491	382.861	399.24	384.699	327.735	384.002	290.941	385.067	187.767	383.99	179.246	384.142	154.201	384.297	89.9071	383.356	89.934	383.491	75.7204	384.08	35.0179	385.01	33.9748	383.994	28.8341	376.467	2.3463	375.948	1.6448	375.15	1.0441
377.561	-3.0308	375.802	-1.207	375.823	-1.1301	383.158	650.103	383.794	659.743	383.861	399.253	385.699	327.501	385.002	290.502	386.067	187.614	384.99	179.073	385.142	154.091	385.297	89.8269	384.356	89.9982	384.491	75.4605	385.08	34.3716	386.01	33.8629	384.994	29.2907	377.467	2.33	376.948	1.7197	376.15	1.1099
378.561	-2.7775	376.802	-1.3158	376.823	-1.1715	384.158	650	384.794	659.405	384.861	399.186	386.699	327.299	386.002	290.452	387.067	187.591	385.99	179.021	386.142	154.212	386.297	89.7996	385.356	89.991	385.491	75.3187	386.08	34.7274	387.01	34.3377	385.994	29.2061	378.467	2.326	377.948	2.1082	377.15	1.5086
379.561	-2.7537	377.802	-1.5615	377.823	-1.2761	385.158	649.785	385.794	659.423	385.861	399.022	387.699	326.803	387.002	290.238	388.067	186.913	386.99	178.618	387.142	153.542	387.297	89.6875	386.356	89.5225	386.491	75.0319	387.08	34.8876	388.01	34.2221	386.994	28.8682	379.467	2.3084	378.948	2.0071	378.15	1.2512
380.561	-2.7958	378.802	-1.398	378.823	-1.3142	386.158	649.529	386.794	658.733	386.861	398.624	388.699	327.049	388.002	289.837	389.067	187.775	387.99	178.327	388.142	153.686	388.297	89.922	387.356	89.7955	387.491	75.4685	388.08	34.9439	389.01	34.2062	387.994	28.9689	380.467	2.3325	379.948	2.0506	379.15	1.1469
381.561	-3.0772	379.802	-1.3178	379.823	-1.3171	387.158	649.337	387.794	659.018	387.861	399.021	389.699	327.202	389.002	290.293	390.067	187.668	388.99	178.919	389.142	153.991	389.297	89.7288	388.356	90.0939	388.491	75.7335	389.08	34.7141	390.01	34.0883	388.994	28.8813	381.467	2.4207	380.948	1.8946	380.15	1.0772
382.561	-2.8157	380.802	-1.3182	380.823	-1.3645	388.158	649.335	388.794	658.879	388.861	398.509	390.699	327.311	390.002	290.509	391.067	187.534	389.99	178.92	390.142	153.97	390.297	89.7834	389.356	89.8274	389.491	75.3243	390.08	35.0345	391.01	34.25	389.994	29.2215	382.467	2.1807	381.948	1.9479	381.15	1.2984
383.561	-3.132	381.802	-1.2125	381.823	-1.3775	389.158	649.015	389.794	658.52	389.861	399.058	391.699	327.09	391.002	290.327	392.067	187.159	390.99	178.675	391.142	153.718	391.297	89.7217	390.356	90.2429	390.491	75.627	391.08	34.7414	392.01	34.1645	390.994	29.254	383.467	2.6981	382.948	1.7889	382.15	1.3445
384.561	-3.1102	382.802	-1.412	382.823	-1.2497	390.158	648.895	390.794	658.794	390.861	399.047	392.699	326.894	392.002	289.9	393.067	187.24	391.99	178.783	392.142	153.688	392.297	89.6999	391.356	89.9848	391.491	75.3449	392.08	34.7026	393.01	34.3374	391.994	29.2076	384.467	2.7082	383.948	2.0071	383.15	1.3923
385.561	-2.8892	383.802	-1.6369	383.823	-1.3688	391.158	648.758	391.794	658.585	391.861	398.727	393.699	326.853	393.002	289.929	394.067	186.844	392.99	178.736	393.142	153.653	393.297	89.5369	392.356	89.769	392.491	75.4352	393.08	34.5744	394.01	34.3416	392.994	29.2495	385.467	2.5106	384.948	1.8828	384.15	1.4876
386.561	-3.0093	384.802	-1.5057	384.823	-1.4372	392.158	648.746	392.794	658.446	392.861	398.728	394.699	326.472	394.002	289.651	395.067	186.621	393.99	178.571	394.142	153.539	394.297	89.6449	393.356	89.6971	393.491	75.3298	394.08	34.7032	395.01	34.4511	393.994	29.0137	386.467	2.4944	385.948	1.953	385.15	1.3553
387.561	-2.9369	385.802	-1.4066	385.823	-1.427	393.158	648.235	393.794	658.065	393.861	398.202	395.699	326.606	395.002	289.274	396.067	186.971	394.99	178.419	395.142	153.265	395.297	89.4684	394.356	89.7033	394.491	75.288	395.08	34.5958	396.01	34.2864	394.994	28.9421	387.467	2.6447	386.948	1.9896	386.15	1.3452
388.561	-2.8905	386.802	-1.3702	386.823	-1.4539	394.158	648.235	394.794	658.099	394.861	398.534	396.699	326.522	396.002	289.656	397.067	186.971	395.99	178.133	396.142	153.327	396.297	89.3904	395.356	89.6581	395.491	75.1835	396.08	34.5223	397.01	33.9954	395.994	28.7208	388.467	2.3726	387.948	2.0352	387.15	1.3016
389.561	-2.8389	387.802	-1.4337	387.823	-1.5599	395.158	647.94	395.794	657.885	395.861	398.273	397.699	326.458	397.002	289.469	398.067	186.97	396.99	178.369	397.142	153.369	397.297	89.6079	396.356	89.5774	396.491	75.0447	397.08	34.4519	398.01	34.3118	396.994	29.3415	389.467	2.3225	388.948	2.0736	388.15	1.2881
390.561	-2.962	388.802	-1.3372	388.823	-1.3447	396.158	647.597	396.794	657.65	396.861	398.084	398.699	326.197	398.002	289.404	399.067	186.742	397.99	178.45	398.142	153.415	398.297	89.372	397.356	89.6869	397.491	75.31	398.08	34.8342	399.01	34.4321	397.994	29.2936	390.467	2.4776	389.948	1.9824	389.15	1.1758
391.561	-3.0255	389.802	-1.4146	389.823	-1.3498	397.158	647.528	397.794	657.669	397.861	398.155	399.699	326.125	399.002	289.087	400.067	186.607	398.99	178.26	399.142	152.98	399.297	89.1648	398.356	89.5925	398.491	75.2585	399.08	34.5512	400.01	34.3622	398.994	29.1359	391.467	2.6272	390.948	2.1881	390.15	1.1743
392.561	-2.87	390.802	-1.4391	390.823	-1.443	398.158	647.475	398.794	657.516	398.861	397.968	400.699	326.004	400.002	289.259	401.067	186.807	399.99	177.983	400.142	153.27	400.297	89.4943	399.356	89.6883	399.491	75.2531	400.08	34.706	401.01	34.2052	399.994	29.1456	392.467	2.4769	391.948	1.9182	391.15	1.2407
393.561	-2.8332	391.802	-1.3796	391.823	-1.4211	399.158	647.248	399.794	657.191	399.861	397.957	401.699	325.784	401.002	289.099	402.067	186.479	400.99	178.151	401.142	153.277	401.297	89.3973	400.356	89.7385	400.491	75.1722	401.08	34.7322	402.01	34.1118	400.994	28.985	393.467	2.4166	392.948	1.8864	392.15	1.2381
394.561	-3.0041	392.802	-1.2938	392.823	-1.4338	400.158	646.983	400.794	656.909	400.861	397.617	402.699	326.237	402.002	288.986	403.067	186.628	401.99	177.92	402.142	153.106	402.297	89.5002	401.356	89.6627	401.491	75.0897	402.08	34.7861	403.01	34.0975	401.994	29.0837	394.467	2.435	393.948	1.993	393.15	1.2167
395.561	-3.0241	393.802	-1.3211	393.823	-1.4099	401.158	646.747	401.794	656.883	401.861	397.941	403.699	325.896	403.002	288.99	404.067	186.701	402.99	178.028	403.142	153.123	403.297	89.2685	402.356	89.6793	402.491	75.0849	403.08	34.6018	404.01	34.1568	402.994	28.9288	395.467	2.3792	394.948	2.0997	394.15	1.2843
396.561	-3.216	394.802	-1.2725	394.823	-1.5171	402.158	646.471	402.794	657.13	402.861	397.922	404.699	325.779	404.002	288.796	405.067	186.516	403.99	178.309	404.142	153.326	404.297	89.6867	403.356	89.5496	403.491	74.9285	404.08	34.8488	405.01	34.3314	403.994	29.2468	396.467	2.2699	395.948	2.2612	395.15	1.2795
397.561	-2.9489	395.802	-1.4056	395.823	-1.5183	403.158	646.628	403.794	656.816	403.861	397.81	405.699	325.67	405.002	288.604	406.067	186.321	404.99	178.169	405.142	153.014	405.297	89.3733	404.356	89.7785	404.491	75.427	405.08	34.7386	406.01	34.0196	404.994	29.2718	397.467	2.4793	396.948	2.1113	396.15	1.407
398.561	-3.0003	396.802	-1.3402	396.823	-1.2955	404.158	646.623	404.794	656.78	404.861	397.715	406.699	325.455	406.002	288.449	407.067	186.307	405.99	177.88	406.142	153.018	406.297	89.2233	405.356	89.5328	405.491	75.0999	406.08	34.5788	407.01	34.2008	405.994	28.9045	398.467	2.5682	397.948	2.1208	397.15	1.1971
399.561	-3.1	397.802	-1.2602	397.823	-1.5729	405.158	646.042	405.794	656.289	405.861	397.444	407.699	325.522	407.002	288.552	408.067	186.173	406.99	177.861	407.142	152.966	407.297	89.292	406.356	89.4782	406.491	74.9782	407.08	34.6558	408.01	34.284	406.994	28.6531	399.467	2.6413	398.948	2.1945	398.15	1.3256
400.561	-3.1124	398.802	-1.2852	398.823	-1.6327	406.158	645.674	406.794	656.379	406.861	397.779	408.699	325.194	408.002	288.407	409.067	185.974	407.99	177.931	408.142	152.948	408.297	89.2214	407.356	89.5083	407.491	75.144	408.08	34.5474	409.01	33.7583	407.994	28.8198	400.467	2.2832	399.948	1.8748	399.15	1.0906
401.561	-3.1102	399.802	-1.1764	399.823	-1.5531	407.158	645.436	407.794	656.143	407.861	397.535	409.699	325.29	409.002	288.124	410.067	186.164	408.99	177.606	409.142	152.622	409.297	89.0539	408.356	89.4244	408.491	75.0165	409.08	34.1595	410.01	34.0102	408.994	28.9407	401.467	2.5345	400.948	2.1258	400.15	1.3114
402.561	-3.2718	400.802	-1.1236	400.823	-1.298	408.158	645.332	408.794	655.997	408.861	397.458	410.699	325.187	410.002	288.069	411.067	185.929	409.99	177.66	410.142	152.536	410.297	88.9111	409.356	89.0965	409.491	74.5282	410.08	34.4742	411.01	34.0147	409.994	28.9407	402.467	2.5071	401.948	2.3103	401.15	1.1628
403.561	-2.9121	401.802	-1.3519	401.823	-1.4189	409.158	645.094	409.794	656.022	409.861	397.205	411.699	325.018	411.002	288.211	412.067	186	410.99	177.382	411.142	152.468	411.297	89.1991	410.356	88.9026	410.491	74.6164	411.08	34.6729	412.01	34.0846	410.994	29.0799	403.467	2.3727	402.948	2.2711	402.15	1.0492
404.561	-2.9442	402.802	-1.1933	402.823	-1.3823	410.158	644.97	410.794	655.83	410.861	397.127	412.699	324.622	412.002	287.783	413.067	186.17	411.99	177.404	412.142	152.908	412.297	89.2204	411.356	89.7828	411.491	75.3251	412.08	34.6394	413.01	34.1438	411.994	28.9983	404.467	2.7192	403.948	1.7841	403.15	1.1036
405.561	-2.9434	403.802	-1.3249	403.823	-1.3206	411.158	644.986	411.794	655.806	411.861	396.854	413.699	325.133	413.002	287.934	414.067	186.008	412.99	177.482	413.142	152.626	413.297	89.1331	412.356	89.3288	412.491	74.95	413.08	34.3011	414.01	34.1181	412.994	28.9635	405.467	2.5066	404.948	1.9854	404.15	1.0762
406.561	-3.0542	404.802	-1.2972	404.823	-1.4146	412.158	644.737	412.794	655.279	412.861	396.697	414.699	325.126	414.002	288.188	415.067	186.123	413.99	177.529	414.142	152.757	414.297	89.1535	413.356	89.4165	413.491	74.8847	414.08	34.4887	415.01	34.0082	413.994	29.0784	406.467	2.7671	405.948	1.9936	405.15	1.2293
407.561	-3.0332	405.802	-1.3412	405.823	-1.4675	413.158	644.452	413.794	655.428	413.861	397.15	415.699	324.612	415.002	287.683	416.067	185.891	414.99	177.453	415.142	152.855	415.297	89.0772	414.356	89.3766	414.491	74.7158	415.08	34.3624	416.01	33.8715	414.994	29.0108	407.467	2.6775	406.948	2.0796	406.15	1.1991
408.561	-3.2961	406.802	-1.4589	406.823	-1.7625	414.158	644.297	414.794	655.676	414.861	396.877	416.699	324.28	416.002	287.387	417.067	185.352	415.99	177.154	416.142	152.269	416.297	88.861	415.356	89.3273	415.491	74.5692	416.08	34.1978	417.01	33.8409	415.994	28.9249	408.467	2.6312	407.948	2.0626	407.15	1.311
409.561	-2.9723	407.802	-1.4436	407.823	-1.3842	415.158	644.298	415.794	654.994	415.861	396.864	417.699	324.567	417.002	287.202	418.067	185.845	416.99	176.717	417.142	151.856	417.297	88.5731	416.356	89.2639	416.491	74.4534	417.08	34.3153	418.01	33.8	416.994	28.7276	409.467	2.5379	408.948	1.9442	408.15	1.2791
410.561	-2.8634	408.802	-1.3209	408.823	-1.422	416.158	643.997	416.794	655.041	416.861	396.907	418.699	324.585	418.002	287.445	419.067	185.84	417.99	177.149	418.142	152.192	418.297	89.0475	417.356	88.9388	417.491	74.3325	418.08	34.0528	419.01	33.9398	417.994	28.8538	410.467	2.5648	409.948	1.8944	409.15	1.4649
411.561	-2.9476	409.802	-1.3297	409.823	-1.477	417.158	643.652	417.794	654.896	417.861	396.543	419.699	324.584	419.002	287.563	420.067	185.519	418.99	177.234	419.142	152.27	419.297	89.0305	418.356	89.1864	418.491	74.5827	419.08	34.4697	420.01	34.0387	418.994	28.8511	411.467	2.4326	410.948	1.8729	410.15	1.3529
412.561	-3.0616	410.802	-1.2505	410.823	-1.4412	418.158	643.398	418.794	654.979	418.861	396.812	420.699	324.351	420.002	287.248	421.067	185.488	419.99	177.09	420.142	152.212	420.297	88.9444	419.356	89.1959	419.491	74.789	420.08	34.0888	421.01	33.8054	419.994	28.9981	412.467	2.5991	411.948	1.6611	411.15	1.0007
413.561	-3.1271	411.802	-1.2093	411.823	-1.4634	419.158	643.556	419.794	654.769	419.861	396.689	421.699	323.952	421.002	287.138	422.067	185.53	420.99	177.114	421.142	152.053	421.297	88.9627	420.356	88.9836	420.491	74.6636	421.08	34.0009	422.01	33.7858	420.994	28.8417	413.467	2.6744	412.948	1.9879	412.15	1.6914
414.561	-3.1362	412.802	-1.3234	412.823	-1.688	420.158	643.2	420.794	654.563	420.861	396.493	422.699	324.005	422.002	287.06	423.067	185.351	421.99	176.989	422.142	152.058	422.297	88.7396	421.356	88.9618	421.491	74.2433	422.08	34.3391	423.01	33.9433	421.994	28.7237	414.467	2.5583	413.948	2.0367	413.15	1.3738
415.561	-2.9549	413.802	-1.2442	413.823	-1.595	421.158	642.885	421.794	654.257	421.861	396.346	423.699	323.541	423.002	287.024	424.067	185.261	422.99	176.899	423.142	151.809	423.297	88.8952	422.356	89.1271	422.491	74.4059	423.08	34.2114	424.01	33.7812	422.994	28.8549	415.467	2.3488	414.948	2.1438	414.15	1.3945
416.561	-2.9855	414.802	-1.197	414.823	-1.7571	422.158	642.674	422.794	653.878	422.861	395.999	424.699	323.92	424.002	286.604	425.067	185.292	423.99	176.766	424.142	151.96	424.297	88.7491	423.356	89.1748	423.491	74.5634	424.08	34.304	425.01	33.755	423.994	29.0189	416.467	2.367	415.948	1.8836	415.15	1.3051
417.561	-2.9787	415.802	-1.1472	415.823	-1.4415	423.158	642.372	423.794	654.093	423.861	396.334	425.699	323.88	425.002	286.796	426.067	185.291	424.99	176.612	425.142	151.74	425.297	88.5839	424.356	89.0194	424.491	74.3992	425.08	34.0637	426.01	33.7199	424.994	28.5926	417.467	2.4521	416.948	2.0393	416.15	1.356
418.561	-2.8458	416.802	-1.1378	416.823	-1.6022	424.158	642.43	424.794	653.781	424.861	396.346	426.699	323.812	426.002	286.752	427.067	185.244	425.99	177.02	426.142	151.722	426.297	88.8232	425.356	88.663	425.491	74.3771	426.08	34.4432	427.01	33.9165	425.994	28.7761	418.467	2.5458	417.948	1.9147	417.15	1.3232
419.561	-3.1231	417.802	-1.2742	417.823	-1.4618	425.158	642.279	425.794	653.791	425.861	396.42	427.699	323.712	427.002	286.572	428.067	185.028	426.99	176.965	427.142	151.67	427.297	88.8465	426.356	88.9521	426.491	74.582	427.08	34.3365	428.01	33.8548	426.994	28.7985	419.467	2.6143	418.948	1.7221	418.15	1.239
420.561	-3.0336	418.802	-1.0743	418.823	-1.6591	426.158	642.116	426.794	653.742	426.861	396.217	428.699	323.416	428.002	286.529	429.067	185.177	427.99	176.694	428.142	151.451	428.297	88.3847	427.356	88.8083	427.491	74.5353	428.08	34.3047	429.01	33.7812	427.994	28.4851	420.467	2.3667	419.948	1.9189	419.15	1.2047
421.561	-3.0916	419.802	-1.3353	419.823	-1.2459	427.158	642.07	427.794	653.298	427.861	396.186	429.699	323.38	429.002	286.415	430.067	185.171	428.99	176.442	429.142	151.637	429.297	88.4566	428.356	88.6367	428.491	74.4051	429.08	34.1084	430.01	33.9799	428.994	28.5344	421.467	2.3995	420.948	2.0412	420.15	1.3898
422.561	-3.2494	420.802	-1.0325	420.823	-1.6373	428.158	641.39	428.794	653.191	428.861	396.02	430.699	323.559	430.002	286.354	431.067	185.249	429.99	176.596	430.142	151.512	430.297	88.5107	429.356	88.8573	429.491	74.5945	430.08	34.1857	431.01	33.8874	429.994	28.7259	422.467	2.5594	421.948	2.2659	421.15	1.4434
423.561	-3.3523	421.802	-1.5276	421.823	-1.5324	429.158	641.366	429.794	653.166	429.861	395.831	431.699	323.164	431.002	286.132	432.067	185	430.99	176.152	431.142	151.499	431.297	88.5282	430.356	88.7565	430.491	74.5141	431.08	34.1409	432.01	33.8751	430.994	28.2958	423.467	2.6091	422.948	2.307	422.15	1.346
424.561	-3.2904	422.802	-1.4322	422.823	-1.461	430.158	641.028	430.794	652.78	430.861	395.536	432.699	323.187	432.002	285.886	433.067	184.912	431.99	176.32	432.142	151.401	432.297	88.7553	431.356	88.6278	431.491	74.4531	432.08	33.9654	433.01	33.4744	431.994	28.5213	424.467	2.3657	423.948	2.0422	423.15	1.3437
425.561	-3.3739	423.802	-1.2843	423.823	-1.4354	431.158	640.768	431.794	652.839	431.861	395.63	433.699	323.045	433.002	286.317	434.067	184.537	432.99	176.278	433.142	151.363	433.297	88.5908	432.356	88.6953	432.491	74.3478	433.08	34.0434	434.01	33.5411	432.994	28.4915	425.467	2.6989	424.948	2.0975	424.15	1.4409
426.561	-3.3994	424.802	-1.3956	424.823	-1.3146	432.158	640.689	432.794	652.692	432.861	395.754	434.699	322.918	434.002	286.15	435.067	184.156	433.99	176.31	434.142	151.132	434.297	88.3415	433.356	88.4539	433.491	74.0606	434.08	34.2903	435.01	33.9699	433.994	28.6553	426.467	2.7953	425.948	2.2458	425.15	1.5058
427.561	-3.1225	425.802	-1.4777	425.823	-1.4223	433.158	640.457	433.794	652.746	433.861	395.733	435.699	322.456	435.002	285.709	436.067	184.678	434.99	176.104	435.142	151.196	435.297	88.5581	434.356	88.4885	434.491	74.2228	435.08	34.1823	436.01	33.8528	434.994	28.5603	427.467	2.7601	426.948	2.2369	426.15	1.2743
428.561	-3.3154	426.802	-1.4893	426.823	-1.6568	434.158	640.439	434.794	652.53	434.861	395.705	436.699	322.593	436.002	285.248	437.067	184.525	435.99	176.18	436.142	151.437	436.297	88.448	435.356	88.592	435.491	74.1806	436.08	34.0203	437.01	33.9426	435.994	28.5276	428.467	2.9932	427.948	2.0999	427.15	1.3914
429.561	-2.9989	427.802	-1.374	427.823	-1.6612	435.158	640.057	435.794	652.179	435.861	395.278	437.699	322.836	437.002	285.684	438.067	184.697	436.99	176.218	437.142	151.189	437.297	88.566	436.356	88.3471	436.491	74.2841	437.08	33.9305	438.01	33.9085	436.994	28.3913	429.467	2.8763	428.948	2.1285	428.15	1.3509
430.561	-3.1794	428.802	-1.5503	428.823	-1.7947	436.158	639.847	436.794	651.9	436.861	395.76	438.699	322.478	438.002	285.495	439.067	184.442	437.99	175.84	438.142	151.193	438.297	88.5675	437.356	88.3187	437.491	74.1334	438.08	34.1395	439.01	33.8419	437.994	28.514	430.467	2.692	429.948	2.0201	429.15	1.3871
431.561	-3.4193	429.802	-1.3759	429.823	-1.6672	437.158	639.161	437.794	652.196	437.861	395.702	439.699	322.586	439.002	285.388	440.067	184.591	438.99	175.768	439.142	151.179	439.297	88.5994	438.356	88.3704	438.491	74.4273	439.08	34.1746	440.01	33.7061	438.994	28.3543	431.467	2.902	430.948	2.182	430.15	1.3642
432.561	-3.053	430.802	-1.6316	430.823	-1.5479	438.158	639.691	438.794	652.475	438.861	395.776	440.699	322.347	440.002	285.47	441.067	184.483	439.99	176.035	440.142	151.044	440.297	88.5694	439.356	88.346	439.491	74.193	440.08	33.8644	441.01	33.6987	439.994	28.3106	432.467	2.9063	431.948	2.1347	431.15	1.3641
433.561	-3.1741	431.802	-1.4338	431.823	-1.3577	439.158	639.679	439.794	651.903	439.861	395.331	441.699	322.361	441.002	285.244	442.067	184.485	440.99	175.85	441.142	151.186	441.297	88.7767	440.356	88.2782	440.491	74.0494	441.08	34.3641	442.01	34.043	440.994	28.434	433.467	2.7357	432.948	2.2011	432.15	1.1035
434.561	-3.218	432.802	-1.4101	432.823	-1.7179	440.158	639.294	440.794	651.789	440.861	395.373	442.699	322.173	442.002	285.159	443.067	184.426	441.99	175.688	442.142	151.147	442.297	88.4977	441.356	88.4951	441.491	74.4791	442.08	34.3116	443.01	33.9182	441.994	28.4126	434.467	2.9481	433.948	2.0817	433.15	1.1871
435.561	-3.2233	433.802	-1.4552	433.823	-1.6417	441.158	639.136	441.794	651.693	441.861	395.294	443.699	322.332	443.002	285.27	444.067	184.477	442.99	175.702	443.142	151.045	443.297	88.8033	442.356	88.4765	442.491	74.2888	443.08	34.215	444.01	33.9449	442.994	28.2835	435.467	3.1651	434.948	2.2675	434.15	1.4673
436.561	-2.846	434.802	-1.5859	434.823	-1.7496	442.158	639.001	442.794	651.719	442.861	395.295	444.699	321.983	444.002	285.338	445.067	184.377	443.99	175.864	444.142	151.09	444.297	88.5754	443.356	88.6116	443.491	74.2437	444.08	34.1495	445.01	33.3971	443.994	28.7228	436.467	2.6636	435.948	2.0993	435.15	1.242
437.561	-3.1525	435.802	-1.5661	435.823	-1.7494	443.158	638.96	443.794	651.82	443.861	395.192	445.699	321.83	445.002	284.891	446.067	184.129	444.99	175.873	445.142	150.786	445.297	88.4247	444.356	88.448	444.491	74.3486	445.08	33.7974	446.01	33.7813	444.994	28.5192	437.467	2.7938	436.948	2.0488	436.15	1.1244
438.561	-3.2229	436.802	-1.3614	436.823	-1.7781	444.158	638.855	444.794	651.399	444.861	395.04	446.699	321.841	446.002	284.648	447.067	184.095	445.99	175.573	446.142	150.362	446.297	87.9065	445.356	88.0731	445.491	73.7026	446.08	34.2064	447.01	34.0363	445.994	28.2649	438.467	2.9432	437.948	2.115	437.15	1.5132
439.561	-3.2096	437.802	-1.6404	437.823	-1.5902	445.158	638.685	445.794	651.454	445.861	394.877	447.699	321.615	447.002	284.842	448.067	183.997	446.99	175.545	447.142	150.704	447.297	88.3592	446.356	87.6966	446.491	74.1375	447.08	33.9836	448.01	33.8232	446.994	28.1948	439.467	2.8131	438.948	2.0477	438.15	1.4938
440.561	-3.2122	438.802	-1.5527	438.823	-1.6453	446.158	638.282	446.794	651.144	446.861	395.125	448.699	321.387	448.002	284.272	449.067	184.392	447.99	175.681	448.142	151.003	448.297	88.7171	447.356	88.3456	447.491	74.239	448.08	34.2786	449.01	34.181	447.994	28.6547	440.467	2.6247	439.948	2.1305	439.15	1.3936
441.561	-3.0957	439.802	-1.4762	439.823	-1.5198	447.158	638.203	447.794	651.119	447.861	394.475	449.699	321.477	449.002	284.719	450.067	184.219	448.99	175.749	449.142	150.805	449.297	88.2604	448.356	88.3801	448.491	74.326	449.08	34.1342	450.01	33.9435	448.994	28.4156	441.467	2.931	440.948	2.0176	440.15	1.3072
442.561	-3.3088	440.802	-1.3264	440.823	-1.5886	448.158	638.236	448.794	650.721	448.861	394.863	450.699	321.468	450.002	284.664	451.067	184.301	449.99	175.736	450.142	150.84	450.297	88.2118	449.356	88.1272	449.491	74.1182	450.08	34.0427	451.01	34.1612	449.994	28.5086	442.467	3.0244	441.948	2.1308	441.15	1.3534
443.561	-3.1701	441.802	-1.446	441.823	-1.8743	449.158	637.791	449.794	651.069	449.861	394.949	451.699	321.349	451.002	284.586	452.067	183.959	450.99	175.725	451.142	150.741	451.297	88.296	450.356	88.1162	450.491	74.1156	451.08	34.1207	452.01	33.9194	450.994	28.5629	443.467	2.8924	442.948	2.279	442.15	1.6273
444.561	-3.0201	442.802	-1.7506	442.823	-2.1489	450.158	637.594	450.794	651.183	450.861	394.799	452.699	321.073	452.002	284.327	453.067	183.575	451.99	175.5	452.142	150.538	452.297	88.0993	451.356	88.1713	451.491	74.0965	452.08	33.9386	453.01	33.7573	451.994	28.4745	444.467	2.696	443.948	2.0563	443.15	1.7205
445.561	-3.0226	443.802	-1.5436	443.823	-1.7953	451.158	637.628	451.794	650.444	451.861	394.758	453.699	321.055	453.002	284.07	454.067	183.959	452.99	175.174	453.142	150.426	453.297	87.9444	452.356	88.0853	452.491	73.9428	453.08	33.9064	454.01	33.831	452.994	28.2461	445.467	2.6601	444.948	2.0079	444.15	1.5595
446.561	-3.0794	444.802	-1.3902	444.823	-1.7274	452.158	637.391	452.794	650.402	452.861	394.824	454.699	321.082	454.002	284.337	455.067	183.943	453.99	175.465	454.142	150.588	454.297	88.1823	453.356	87.8728	453.491	73.9541	454.08	33.9636	455.01	33.5978	453.994	28.4143	446.467	2.7554	445.948	2.2019	445.15	1.4969
447.561	-3.1167	445.802	-1.4294	445.823	-1.7807	453.158	637.176	453.794	650.274	453.861	394.685	455.699	320.916	455.002	284.367	456.067	183.924	454.99	175.488	455.142	150.767	455.297	88.4836	454.356	87.8474	454.491	73.8697	455.08	34.2955	456.01	33.9369	454.994	28.6479	447.467	2.8956	446.948	2.1256	446.15	1.3247
448.561	-3.1314	446.802	-1.4997	446.823	-1.6026	454.158	637.002	454.794	650.163	454.861	394.655	456.699	320.854	456.002	284.347	457.067	183.91	455.99	175.614	456.142	150.637	456.297	88.1651	455.356	88.1273	455.491	74.2899	456.08	33.9932	457.01	33.9413	455.994	28.3054	448.467	2.9949	447.948	2.0279	447.15	1.1613
449.561	-3.1613	447.802	-1.384	447.823	-1.7038	455.158	636.809	455.794	650.144	455.861	394.546	457.699	320.884	457.002	284.344	458.067	183.811	456.99	175.54	457.142	150.686	457.297	88.1919	456.356	88.0804	456.491	74.353	457.08	33.9107	458.01	33.6604	456.994	28.4877	449.467	2.7578	448.948	2.0777	448.15	1.3373
450.561	-3.1911	448.802	-1.6884	448.823	-1.741	456.158	636.742	456.794	650.122	456.861	394.521	458.699	320.541	458.002	284.03	459.067	183.596	457.99	175.396	458.142	150.358	458.297	88.2037	457.356	88.0044	457.491	74.1106	458.08	33.6825	459.01	33.5974	457.994	28.3654	450.467	2.8539	449.948	2.2151	449.15	1.6079
451.561	-3.1792	449.802	-1.637	449.823	-1.7469	457.158	636.473	457.794	649.805	457.861	394.484	459.699	320.313	459.002	283.811	460.067	183.271	458.99	175.244	459.142	150.131	459.297	87.7223	458.356	87.8371	458.491	73.6594	459.08	33.9783	460.01	33.6281	458.994	28.2901	451.467	2.8364	450.948	1.9873	450.15	1.4872
452.561	-3.1541	450.802	-1.4533	450.823	-1.6539	458.158	636.061	458.794	649.4	458.861	394.439	460.699	320.489	460.002	283.654	461.067	183.839	459.99	174.613	460.142	150.21	460.297	88.1124	459.356	87.7542	459.491	73.8233	460.08	33.7393	461.01	33.8006	459.994	28.3804	452.467	2.7692	451.948	1.8976	451.15	1.5342
453.561	-3.1482	451.802	-1.5893	451.823	-1.4357	459.158	636.148	459.794	649.647	459.861	394.585	461.699	320.432	461.002	283.596	462.067	183.893	460.99	175.115	461.142	150.459	461.297	87.9295	460.356	88.0139	460.491	74.0786	461.08	33.7537	462.01	33.617	460.994	28.2642	453.467	2.7177	452.948	2.1184	452.15	1.4949
454.561	-3.224	452.802	-1.5259	452.823	-1.6141	460.158	635.873	460.794	649.626	460.861	394.044	462.699	320.684	462.002	283.964	463.067	183.582	461.99	175.294	462.142	150.442	462.297	87.9678	461.356	87.9286	461.491	73.8739	462.08	34.0121	463.01	33.9265	461.994	28.5616	454.467	2.471	453.948	2.2173	453.15	1.3153
455.561	-3.1081	453.802	-1.4044	453.823	-1.5317	461.158	635.767	461.794	649.183	461.861	394.33	463.699	320.303	463.002	283.759	464.067	183.514	462.99	174.957	463.142	150.302	463.297	88.0043	462.356	88.1483	462.491	74.0317	463.08	33.8423	464.01	33.7183	462.994	28.4932	455.467	2.8198	454.948	2.1073	454.15	1.3263
456.561	-3.3069	454.802	-1.3937	454.823	-1.4346	462.158	635.387	462.794	649.532	462.861	394.305	464.699	320.285	464.002	283.454	465.067	183.368	463.99	174.857	464.142	150.12	464.297	88.1711	463.356	87.9878	463.491	73.8881	464.08	33.8378	465.01	33.6844	463.994	28.4697	456.467	2.6627	455.948	2.3442	455.15	1.306
457.561	-3.2245	455.802	-1.6058	455.823	-1.7434	463.158	635.541	463.794	649.254	463.861	394.015	465.699	320.357	465.002	283.433	466.067	183.468	464.99	174.752	465.142	150.107	465.297	88.2427	464.356	87.9903	464.491	73.7978	465.08	33.9311	466.01	33.6423	464.994	28.3223	457.467	2.7205	456.948	2.3433	456.15	1.4136
458.561	-3.1911	456.802	-1.4388	456.823	-1.6227	464.158	635.369	464.794	648.924	464.861	393.887	466.699	320.082	466.002	283.501	467.067	183.174	465.99	174.743	466.142	150.099	466.297	87.8315	465.356	87.9085	465.491	73.794	466.08	33.8579	467.01	33.6255	465.994	28.5878	458.467	2.9116	457.948	2.3807	457.15	1.4049
459.561	-3.1579	457.802	-1.5909	457.823	-1.878	465.158	635.025	465.794	648.845	465.861	393.564	467.699	320.108	467.002	283.129	468.067	183.121	466.99	174.658	467.142	149.931	467.297	87.82	466.356	87.8448	466.491	73.7609	467.08	33.7114	468.01	33.7411	466.994	28.169	459.467	2.8851	458.948	2.2443	458.15	1.3278
460.561	-3.0414	458.802	-1.6286	458.823	-1.5354	466.158	634.587	466.794	648.657	466.861	393.892	468.699	320.43	468.002	283.33	469.067	183.294	467.99	174.292	468.142	149.811	468.297	87.5572	467.356	87.7395	467.491	73.6515	468.08	33.811	469.01	33.6994	467.994	27.9114	460.467	2.8901	459.948	2.132	459.15	1.3407
461.561	-3.1799	459.802	-1.4838	459.823	-1.6498	467.158	634.716	467.794	648.823	467.861	394.007	469.699	320.136	469.002	283.271	470.067	182.97	468.99	174.847	469.142	150.306	469.297	88.2559	468.356	87.7923	468.491	73.8053	469.08	33.9946	470.01	33.3962	468.994	28.2559	461.467	2.5577	460.948	1.8931	460.15	1.1142
462.561	-3.3756	460.802	-1.3187	460.823	-1.5396	468.158	634.575	468.794	648.697	468.861	393.963	470.699	320.018	470.002	283.14	471.067	183.089	469.99	174.755	470.142	150.15	470.297	87.8185	469.356	88.2048	469.491	73.8713	470.08	33.8481	471.01	33.6592	469.994	28.6454	462.467	2.5297	461.948	1.9775	461.15	1.2003
463.561	-3.4275	461.802	-1.0772	461.823	-1.463	469.158	634.5	469.794	648.48	469.861	393.906	471.699	319.995	471.002	282.985	472.067	182.841	470.99	174.601	471.142	149.756	471.297	87.3601	470.356	87.8794	470.491	73.7157	471.08	33.7598	472.01	33.8792	470.994	28.2935	463.467	2.8314	462.948	2.4734	462.15	1.3291
464.561	-3.5778	462.802	-1.4652	462.823	-1.6258	470.158	634.139	470.794	648.332	470.861	393.485	472.699	320.001	472.002	283.085	473.067	182.835	471.99	174.483	472.142	149.502	472.297	87.4029	471.356	87.2523	471.491	73.2784	472.08	33.9531	473.01	33.6322	471.994	28.2692	464.467	2.8673	463.948	2.3174	463.15	1.5214
465.561	-3.2909	463.802	-1.4359	463.823	-1.7456	471.158	633.849	471.794	648.146	471.861	393.643	473.699	319.419	473.002	282.715	474.067	183.273	472.99	174.453	473.142	149.978	473.297	87.9728	472.356	87.9002	472.491	73.9241	473.08	33.9164	474.01	33.7665	472.994	28.416	465.467	2.7647	464.948	2.2979	464.15	1.5108
466.561	-3.2494	464.802	-1.4712	464.823	-1.6941	472.158	633.764	472.794	648.093	472.861	393.155	474.699	319.502	474.002	282.703	475.067	182.899	473.99	174.717	474.142	149.931	474.297	87.6828	473.356	88.0452	473.491	73.7584	474.08	33.6501	475.01	33.5646	473.994	28.346	466.467	2.7489	465.948	2.2974	465.15	1.4728
467.561	-3.364	465.802	-1.5157	465.823	-1.7977	473.158	633.626	473.794	647.557	473.861	392.825	475.699	320.016	475.002	282.693	476.067	183.369	474.99	174.177	475.142	149.513	475.297	87.5613	474.356	87.7079	474.491	73.5306	475.08	33.7324	476.01	33.7298	474.994	28.1993	467.467	2.7859	466.948	2.2665	466.15	1.4349
468.561	-3.5574	466.802	-1.4232	466.823	-1.6563	474.158	633.339	474.794	647.607	474.861	393.647	476.699	319.657	476.002	283.114	477.067	183.022	475.99	174.551	476.142	149.704	476.297	87.7661	475.356	87.8455	475.491	73.6296	476.08	33.6457	477.01	33.4667	475.994	28.1275	468.467	2.8354	467.948	2.3274	467.15	1.6327
469.561	-3.3234	467.802	-1.6926	467.823	-1.8816	475.158	633.064	475.794	648.028	475.861	393.489	477.699	319.318	477.002	282.57	478.067	182.848	476.99	174.639	477.142	149.714	477.297	87.9596	476.356	87.5757	476.491	73.3749	477.08	34.0088	478.01	33.7789	476.994	28.3787	469.467	2.3693	468.948	2.3772	468.15	1.6802
470.561	-3.3442	468.802	-1.634	468.823	-1.5847	476.158	633.222	476.794	647.81	476.861	393.072	478.699	319.256	478.002	282.358	479.067	182.751	477.99	174.236	478.142	149.587	478.297	87.6379	477.356	87.7659	477.491	73.5937	478.08	33.8156	479.01	33.7326	477.994	28.1944	470.467	2.7644	469.948	2.1893	469.15	1.6859
471.561	-3.3333	469.802	-1.3733	469.823	-1.7134	477.158	632.94	477.794	647.486	477.861	393.173	479.699	319.386	479.002	282.42	480.067	182.899	478.99	174.163	479.142	149.661	479.297	87.6664	478.356	87.4359	478.491	73.5019	479.08	33.984	480.01	33.8352	478.994	28.1648	471.467	2.6913	470.948	2.392	470.15	1.7743
472.561	-3.332	470.802	-1.4405	470.823	-2.0005	478.158	632.729	478.794	647.561	478.861	393.019	480.699	319.362	480.002	282.485	481.067	182.991	479.99	174.361	480.142	149.846	480.297	87.5904	479.356	87.5397	479.491	73.5693	480.08	34.1221	481.01	33.8102	479.994	28.2098	472.467	2.7759	471.948	2.3368	471.15	1.7285
473.561	-3.2498	471.802	-1.5241	471.823	-1.7873	479.158	632.715	479.794	647.504	479.861	393.162	481.699	318.973	481.002	282.448	482.067	182.651	480.99	174.336	481.142	149.914	481.297	87.7565	480.356	87.7173	480.491	73.6613	481.08	34.0442	482.01	33.4301	480.994	28.3691	473.467	2.4622	472.948	2.19	472.15	1.4992
474.561	-3.3014	472.802	-1.4263	472.823	-2.0572	480.158	632.907	480.794	647.228	480.861	392.826	482.699	318.973	482.002	281.675	483.067	182.669	481.99	174.018	482.142	149.419	482.297	87.5067	481.356	87.7177	481.491	73.5048	482.08	33.691	483.01	33.7268	481.994	28.4783	474.467	2.6541	473.948	2.2762	473.15	1.8172
475.561	-3.4296	473.802	-1.354	473.823	-1.7219	481.158	632.169	481.794	647.14	481.861	393.067	483.699	319.236	483.002	281.992	484.067	182.618	482.99	173.673	483.142	149.108	483.297	86.9943	482.356	87.423	482.491	73.1588	483.08	33.766	484.01	33.5771	482.994	28.1535	475.467	2.6094	474.948	2.4205	474.15	1.5966
476.561	-3.3719	474.802	-1.3658	474.823	-1.8447	482.158	632.235	482.794	647.26	482.861	393.155	484.699	319.22	484.002	281.99	485.067	182.487	483.99	173.931	484.142	149.517	484.297	87.572	483.356	87.2213	483.491	73.2087	484.08	33.8473	485.01	33.7102	483.994	28.465	476.467	2.6698	475.948	2.2903	475.15	1.5273
477.561	-3.4069	475.802	-1.3217	475.823	-1.8592	483.158	631.921	483.794	646.945	483.861	393.08	485.699	318.796	485.002	281.721	486.067	182.835	484.99	173.813	485.142	149.799	485.297	87.6801	484.356	87.9599	484.491	73.7083	485.08	34.16	486.01	33.7251	484.994	28.2744	477.467	2.6475	476.948	2.1753	476.15	1.6641
478.561	-3.359	476.802	-1.3348	476.823	-1.6935	484.158	631.955	484.794	646.965	484.861	392.802	486.699	318.854	486.002	281.81	487.067	182.649	485.99	174.154	486.142	149.506	486.297	87.3875	485.356	87.8157	485.491	73.6403	486.08	33.9531	487.01	33.8132	485.994	28.1996	478.467	2.7668	477.948	2.3418	477.15	1.516
479.561	-3.4522	477.802	-1.4889	477.823	-1.8281	485.158	631.884	485.794	646.609	485.861	392.47	487.699	318.989	487.002	281.855	488.067	182.506	486.99	174.018	487.142	149.436	487.297	87.4925	486.356	87.67	486.491	73.4176	487.08	34.0402	488.01	33.7693	486.994	28.1075	479.467	2.7138	478.948	2.2342	478.15	1.8127
480.561	-3.1764	478.802	-1.6511	478.823	-1.7648	486.158	631.493	486.794	646.516	486.861	392.813	488.699	318.509	488.002	281.675	489.067	182.393	487.99	173.756	488.142	149.468	488.297	87.4991	487.356	87.7912	487.491	73.4963	488.08	33.8672	489.01	33.6172	487.994	28.1747	480.467	2.5714	479.948	2.4354	479.15	1.8056
481.561	-3.4809	479.802	-1.5921	479.823	-1.9472	487.158	631.319	487.794	646.587	487.861	392.416	489.699	318.487	489.002	281.273	490.067	182.3	488.99	173.711	489.142	149.105	489.297	87.4994	488.356	87.5789	488.491	73.3868	489.08	33.8499	490.01	33.7267	488.994	28.3578	481.467	2.748	480.948	2.4299	480.15	1.7471
482.561	-3.3037	480.802	-1.7102	480.823	-1.6981	488.158	631.258	488.794	646.468	488.861	392.564	490.699	318.79	490.002	281.452	491.067	182.572	489.99	173.62	490.142	149.054	490.297	87.2329	489.356	87.4792	489.491	73.3565	490.08	33.8447	491.01	33.6023	489.994	28.2278	482.467	2.8056	481.948	2.3278	481.15	1.6299
483.561	-3.0912	481.802	-1.5809	481.823	-1.7039	489.158	631.357	489.794	646.448	489.861	392.834	491.699	318.447	491.002	281.343	492.067	182.667	490.99	173.736	491.142	149.344	491.297	87.5241	490.356	87.2517	490.491	73.3866	491.08	33.8786	492.01	33.7535	490.994	28.2366	483.467	2.7348	482.948	2.3198	482.15	1.5606
484.561	-3.3294	482.802	-1.6564	482.823	-1.6546	490.158	630.988	490.794	646.188	490.861	392.601	492.699	318.445	492.002	281.545	493.067	182.456	491.99	173.739	492.142	149.31	492.297	87.665	491.356	87.7955	491.491	73.5239	492.08	34.1057	493.01	33.9121	491.994	28.2858	484.467	2.9355	483.948	2.3266	483.15	1.5216
485.561	-3.3444	483.802	-1.4494	483.823	-1.9668	491.158	630.947	491.794	646.214	491.861	392.536	493.699	318.025	493.002	281.397	494.067	182.347	492.99	173.739	493.142	149.16	493.297	87.4216	492.356	87.7347	492.491	73.4193	493.08	33.8124	494.01	33.6179	492.994	28.5389	485.467	2.7361	484.948	2.1488	484.15	1.3215
486.561	-3.3585	484.802	-1.5356	484.823	-1.8763	492.158	630.67	492.794	645.952	492.861	392.238	494.699	317.983	494.002	281.253	495.067	182.211	493.99	173.742	494.142	149.181	494.297	87.2375	493.356	87.6629	493.491	73.3809	494.08	33.839	495.01	33.9228	493.994	28.367	486.467	2.7623	485.948	2.3726	485.15	1.8326
487.561	-3.1628	485.802	-1.6163	485.823	-1.8797	493.158	630.614	493.794	645.705	493.861	391.993	495.699	317.917	495.002	281.108	496.067	182.09	494.99	173.671	495.142	149.113	495.297	86.8774	494.356	87.2838	494.491	73.046	495.08	33.8814	496.01	33.824	494.994	28.4334	487.467	2.6524	486.948	2.3821	486.15	1.8305
488.561	-3.3231	486.802	-1.7249	486.823	-1.9687	494.158	630.401	494.794	645.651	494.861	391.931	496.699	318.086	496.002	281.041	497.067	182.049	495.99	173.297	496.142	148.924	496.297	87.1669	495.356	87.3742	495.491	73.2471	496.08	33.6487	497.01	33.6643	495.994	28.4207	488.467	2.6779	487.948	2.4188	487.15	1.8646
489.561	-3.4563	487.802	-1.8294	487.823	-1.7411	495.158	630.267	495.794	645.496	495.861	392.046	497.699	317.976	497.002	280.85	498.067	182.215	496.99	173.395	497.142	148.876	497.297	87.2807	496.356	87.5849	496.491	73.3795	497.08	33.7086	498.01	33.7535	496.994	28.4161	489.467	2.816	488.948	2.4433	488.15	1.6664
490.561	-3.3249	488.802	-1.6592	488.823	-1.8864	496.158	630.219	496.794	645.665	496.861	391.864	498.699	318.069	498.002	280.883	499.067	182.277	497.99	173.676	498.142	149.003	498.297	87.4308	497.356	87.3904	497.491	73.3494	498.08	33.6438	499.01	33.5357	497.994	28.3628	490.467	3.0131	489.948	2.3966	489.15	1.7481
491.561	-3.2918	489.802	-1.7557	489.823	-1.8438	497.158	630.019	497.794	645.278	497.861	391.864	499.699	317.831	499.002	281.063	500.067	182.116	498.99	173.604	499.142	149.054	499.297	87.3936	498.356	87.4874	498.491	73.465	499.08	33.825	500.01	33.6115	498.994	28.3433	491.467	2.9183	490.948	2.3622	490.15	1.7328
492.561	-3.6774	490.802	-1.8234	490.823	-1.8611	498.158	629.774	498.794	645.337	498.861	392.226	500.699	317.632	500.002	280.801	501.067	182.05	499.99	173.413	500.142	148.75	500.297	87.3003	499.356	87.5236	499.491	73.6869	500.08	33.7505	501.01	33.6703	499.994	28.1996	492.467	2.9424	491.948	2.5172	491.15	1.5409
493.561	-3.6126	491.802	-1.691	491.823	-2.0421	499.158	629.682	499.794	645.189	499.861	392.156	501.699	317.7	501.002	280.826	502.067	181.91	500.99	173.424	501.142	148.815	501.297	87.2778	500.356	87.5292	500.491	73.5087	501.08	33.7488	502.01	33.7089	500.994	28.2085	493.467	2.8643	492.948	2.5227	492.15	1.7941
494.561	-3.2422	492.802	-1.7937	492.823	-1.6934	500.158	629.801	500.794	645.11	500.861	391.945	502.699	317.581	502.002	280.515	503.067	181.686	501.99	173.381	502.142	148.801	502.297	87.2215	501.356	87.5612	501.491	73.4919	502.08	33.7558	503.01	33.6789	501.994	28.0771	494.467	2.8942	493.948	2.413	493.15	1.7622
495.561	-3.2564	493.802	-1.6736	493.823	-2.005	501.158	629.586	501.794	644.857	501.861	391.556	503.699	317.616	503.002	280.447	504.067	181.848	502.99	173.06	503.142	148.77	503.297	87.2009	502.356	87.388	502.491	73.2999	503.08	33.7309	504.01	33.651	502.994	27.9586	495.467	2.9637	494.948	2.3066	494.15	1.7654
496.561	-3.3111	494.802	-1.535	494.823	-1.8523	502.158	629.146	502.794	644.702	502.861	391.768	504.699	317.709	504.002	280.74	505.067	181.856	503.99	173.062	504.142	148.7	504.297	87.1981	503.356	87.3937	503.491	73.4981	504.08	34.0378	505.01	33.3757	503.994	27.868	496.467	2.7839	495.948	2.1931	495.15	1.4501
497.561	-3.3582	495.802	-1.4531	495.823	-1.9563	503.158	629.206	503.794	644.827	503.861	391.735	505.699	317.469	505.002	280.564	506.067	181.766	504.99	173.405	505.142	148.767	505.297	87.4146	504.356	87.2601	504.491	73.3496	505.08	33.6005	506.01	33.5611	504.994	28.4697	497.467	2.8004	496.948	2.2247	496.15	1.5509
498.561	-3.4606	496.802	-1.743	496.823	-1.7759	504.158	629.07	504.794	644.668	504.861	391.622	506.699	317.151	506.002	280.659	507.067	181.84	505.99	173.508	506.142	148.623	506.297	87.0222	505.356	87.3315	505.491	73.3372	506.08	33.9997	507.01	33.9444	505.994	28.405	498.467	3.0182	497.948	2.4803	497.15	1.9539
499.561	-3.447	497.802	-1.7759	497.823	-1.9793	505.158	628.924	505.794	644.452	505.861	391.441	507.699	317.213	507.002	280.479	508.067	181.429	506.99	173.237	507.142	148.118	507.297	86.7605	506.356	87.0745	506.491	72.8446	507.08	33.8713	508.01	33.8638	506.994	28.2466	499.467	2.9501	498.948	2.465	498.15	1.643
500.561	-3.4668	498.802	-1.8601	498.823	-1.8283	506.158	628.705	506.794	644.152	506.861	391.147	508.699	316.982	508.002	280.287	509.067	181.854	507.99	172.965	508.142	148.659	508.297	87.2102	507.356	87.1285	507.491	73.2444	508.08	33.8336	509.01	33.8354	507.994	28.3016	500.467	2.8739	499.948	2.3661	499.15	1.8784
501.561	-3.4388	499.802	-1.871	499.823	-1.9777	507.158	628.469	507.794	644.078	507.861	391.16	509.699	317.02	509.002	280.303	510.067	181.691	508.99	173.498	509.142	148.734	509.297	87.1376	508.356	87.5948	508.491	73.4061	509.08	33.8296	510.01	33.8518	508.994	28.4628	501.467	2.7976	500.948	2.3816	500.15	2.0511
502.561	-3.2847	500.802	-1.8556	500.823	-2.0384	508.158	628.386	508.794	643.922	508.861	390.795	510.699	317.036	510.002	280.373	511.067	181.415	509.99	173.236	510.142	148.443	510.297	86.8883	509.356	87.1891	509.491	73.2418	510.08	33.5859	511.01	33.7272	509.994	28.2189	502.467	2.7087	501.948	2.4739	501.15	1.9748
503.561	-3.3908	501.802	-1.7018	501.823	-1.9162	509.158	628.129	509.794	643.386	509.861	391.588	511.699	317.094	511.002	280.347	512.067	181.876	510.99	172.967	511.142	148.553	511.297	86.8423	510.356	87.1793	510.491	73.1682	511.08	33.6362	512.01	33.6759	510.994	28.3043	503.467	2.961	502.948	2.3976	502.15	1.8756
504.561	-3.6345	502.802	-1.6305	502.823	-1.9965	510.158	627.981	510.794	644.163	510.861	391.555	512.698	316.949	512.002	280.314	513.067	181.637	511.99	173.265	512.142	148.912	512.297	87.1948	511.356	87.2	511.491	73.1705	512.08	33.8632	513.01	33.5399	511.994	28.4475	504.467	2.9572	503.948	2.5087	503.15	1.7402
505.561	-3.3421	503.802	-1.9261	503.823	-2.044	511.158	628.105	511.794	643.889	511.861	391.365	513.698	316.729	513.002	280.048	514.067	181.38	512.99	173.147	513.142	148.498	513.297	87.0639	512.356	87.4211	512.491	73.182	513.08	33.9453	514.01	33.8317	512.994	28.5033	505.467	2.7779	504.948	2.5219	504.15	1.8364
506.561	-3.507	504.802	-1.6544	504.823	-1.7981	512.158	627.953	512.794	643.766	512.861	391.232	514.698	316.548	514.002	280.074	515.067	181.274	513.99	172.925	514.142	148.321	514.297	86.814	513.356	87.1267	513.491	73.4516	514.08	33.9008	515.01	33.6264	513.994	28.3031	506.467	2.8734	505.948	2.4668	505.15	1.5322
507.561	-3.461	505.802	-1.4706	505.823	-2.0801	513.158	627.863	513.794	643.636	513.861	390.945	515.698	316.424	515.002	279.946	516.067	181.58	514.99	172.989	515.142	148.37	515.297	87.0737	514.356	87.0125	514.491	73.2913	515.08	33.9805	516.01	33.6814	514.994	28.1971	507.467	2.8101	506.948	2.6368	506.15	1.755
508.561	-3.5423	506.802	-1.6147	506.823	-2.0275	514.158	627.551	514.794	643.355	514.861	390.774	516.698	316.656	516.002	280.076	517.067	181.325	515.99	173.205	516.142	148.39	516.297	87.0826	515.356	87.1371	515.491	73.5275	516.08	33.934	517.01	33.6779	515.994	28.309	508.467	2.9862	507.948	2.5781	507.15	1.7537
509.561	-3.3872	507.802	-1.732	507.823	-1.9583	515.158	627.279	515.794	643.313	515.861	391.161	517.698	316.195	517.002	279.938	518.067	181.326	516.99	173.092	517.142	148.374	517.297	87.0672	516.356	87.0585	516.491	73.2754	517.08	33.7447	518.01	33.4491	516.994	28.3278	509.467	2.6022	508.948	2.374	508.15	1.5725
510.561	-3.517	508.802	-1.5689	508.823	-2.116	516.158	627.467	516.794	642.993	516.861	390.618	518.698	316.399	518.002	279.688	519.067	181.423	517.99	172.782	518.142	148.136	518.297	86.7703	517.356	87.149	517.491	73.1538	518.08	33.7159	519.01	33.6973	517.994	28.1841	510.467	2.9823	509.948	2.4757	509.15	2.0535
511.561	-3.6074	509.802	-1.7391	509.823	-1.9346	517.158	627.143	517.794	643.226	517.861	391.221	519.698	316.383	519.002	279.885	520.067	181.204	518.99	172.563	519.142	148.006	519.297	86.6865	518.356	86.8074	518.491	72.9393	519.08	33.7636	520.01	33.5216	518.994	28.0533	511.467	2.941	510.948	2.4564	510.15	1.9063
512.561	-3.6157	510.802	-1.7071	510.823	-1.9985	518.158	627.093	518.794	643.158	518.861	390.93	520.698	316.146	520.002	279.84	521.067	181.416	519.99	172.808	520.142	148.473	520.297	87.1725	519.356	86.7231	519.491	73.0633	520.08	34.032	521.01	33.7585	519.994	28.4663	512.467	2.8758	511.948	2.5232	511.15	1.7659
513.561	-3.7303	511.802	-1.6812	511.823	-1.9127	519.158	627.049	519.794	643.123	519.861	390.89	521.698	315.894	521.002	279.788	522.067	181.311	520.99	172.721	521.142	148.293	521.297	86.8885	520.356	87.2859	520.491	73.3288	521.08	33.8551	522.01	33.6634	520.994	28.216	513.467	2.976	512.948	2.3694	512.15	1.7865
514.561	-3.7855	512.802	-1.5867	512.823	-1.9867	520.158	626.704	520.794	642.782	520.861	390.384	522.698	316.044	522.002	279.738	523.067	181.241	521.99	172.824	522.142	148.056	522.297	86.6991	521.356	86.9837	521.491	73.0217	522.08	33.9089	523.01	33.4938	521.994	28.1867	514.467	2.8023	513.948	2.7151	513.15	1.9152
515.561	-3.9484	513.802	-1.7168	513.823	-2.0024	521.158	626.67	521.794	642.408	521.861	390.766	523.698	316.098	523.002	279.628	524.067	181.325	522.99	172.791	523.142	148.177	523.297	86.7192	522.356	86.8924	522.491	72.8761	523.08	33.8293	524.01	33.6772	522.994	28.1925	515.467	3.018	514.948	2.6781	514.15	1.879
516.561	-3.868	514.802	-1.5861	514.823	-2.0014	522.158	626.401	522.794	642.348	522.861	390.58	524.698	315.884	524.002	279.649	525.067	180.992	523.99	172.776	524.142	148.173	524.297	86.8783	523.356	87.0247	523.491	72.9412	524.08	34.1096	525.01	33.4214	523.994	28.3859	516.467	2.993	515.948	2.663	515.15	2.0579
517.561	-3.6125	515.802	-2.0466	515.823	-1.9629	523.158	626.315	523.794	642.417	523.861	390.598	525.698	315.641	525.002	279.558	526.067	180.824	524.99	172.634	525.142	148.273	525.297	86.7176	524.356	86.8233	524.491	72.9832	525.08	33.6815	526.01	33.7585	524.994	28.1404	517.467	2.7983	516.948	2.494	516.15	1.965
518.561	-3.6181	516.802	-1.5051	516.823	-1.8855	524.158	626.235	524.794	641.93	524.861	390.427	526.698	316.005	526.002	279.416	527.067	181.383	525.99	172.678	526.142	147.944	526.297	86.7213	525.356	86.7895	525.491	72.9261	526.08	33.8486	527.01	33.7057	525.994	28.1292	518.467	2.6882	517.948	2.6838	517.15	1.9535
519.561	-3.7814	517.802	-1.6248	517.823	-2.2108	525.158	625.837	525.794	642.065	525.861	390.339	527.698	315.82	527.002	279.659	528.067	181.044	526.99	172.404	527.142	148.019	527.297	86.5171	526.356	87.0581	526.491	73.1242	527.08	33.724	528.01	33.391	526.994	28.2448	519.467	2.9529	518.948	2.6557	518.15	2.0412
520.561	-3.7669	518.802	-1.6795	518.823	-2.234	526.158	625.841	526.794	641.939	526.861	390.245	528.698	315.695	528.002	279.264	529.067	181.165	527.99	172.226	528.142	147.923	528.297	86.6423	527.356	86.9495	527.491	72.7706	528.08	33.8323	529.01	33.7772	527.994	28.0429	520.467	2.7871	519.948	2.7276	519.15	2.0654
521.561	-3.7873	519.802	-1.7255	519.823	-2.0313	527.158	625.869	527.794	641.716	527.861	390.288	529.698	315.632	529.002	279.39	530.067	181.088	528.99	172.369	529.142	148.122	529.297	86.8237	528.356	87.041	528.491	73.0637	529.08	33.7587	530.01	33.4611	528.994	28.4254	521.467	2.7894	520.948	2.5029	520.15	1.9342
522.561	-3.8051	520.802	-1.5815	520.823	-1.8916	528.158	625.668	528.794	641.728	528.861	390.489	530.698	315.555	530.002	279.307	531.067	180.898	529.99	172.259	530.142	148.036	530.297	86.7849	529.356	86.9709	529.491	72.9567	530.08	33.723	531.01	33.7237	529.994	28.5051	522.467	2.9733	521.948	2.4587	521.15	1.9087
523.561	-3.8044	521.802	-1.6688	521.823	-1.8943	529.158	625.56	529.794	641.756	529.861	390.419	531.698	315.463	531.002	279.342	532.067	180.655	530.99	172.324	531.142	147.785	531.297	86.3715	530.356	86.7532	530.491	72.6187	531.08	33.847	532.01	33.5272	530.994	28.2999	523.467	2.8912	522.948	2.6152	522.15	2.0293
524.561	-3.5886	522.802	-1.7568	522.823	-1.9617	530.158	625.325	530.794	641.534	530.861	390.314	532.698	314.975	532.002	278.984	533.067	180.635	531.99	171.98	532.142	147.862	532.297	86.4835	531.356	86.7287	531.491	72.9874	532.08	33.8453	533.01	33.6011	531.994	28.3195	524.467	2.688	523.948	2.7424	523.15	2.094
525.561	-3.7543	523.802	-1.8694	523.823	-2.1745	531.158	625.19	531.794	641.346	531.861	390.024	533.698	314.918	533.002	278.357	534.067	181.005	532.99	172.344	533.142	147.92	533.297	86.5333	532.356	86.9807	532.491	73.0543	533.08	33.6869	534.01	33.7925	532.994	28.4067	525.467	2.7258	524.948	2.6604	524.15	2.1432
526.561	-3.8326	524.802	-1.8279	524.823	-1.9888	532.158	624.741	532.794	641.36	532.861	389.779	534.698	315.345	534.002	279.074	535.067	180.971	533.99	172.186	534.142	147.603	534.297	86.4424	533.356	87.0738	533.491	73.0808	534.08	33.5489	535.01	33.5103	533.994	28.1178	526.467	2.8334	525.948	2.6264	525.15	2.1574

## Sheet: Fig 2F
Conc	0		0		0		2e-05		2e-05		2e-05		1e-05		1e-05		1e-05		5e-06		5e-06		5e-06		2.5e-06		2.5e-06		2.5e-06		1.25e-06		1.25e-06		1.25e-06
Time1	Data1	Time2	Data2	Time3	Data3	Time4	Data4	Time5	Data5	Time6	Data6	Time7	Data7	Time8	Data8	Time9	Data9	Time10	Data10	Time11	Data11	Time12	Data12	Time13	Data13	Time14	Data14	Time15	Data15	Time16	Data16	Time17	Data17	Time18	Data18
-8.5758	-0.39	-6.6884	0.3133	-6.6728	0.3999	-5.901	0.7602	-5.9995	0.6562	-6.9553	0.7478	-5.4172	0.756	-6.0003	0.8886	-6.0186	1.0281	-4.8411	0.5999	-5.9719	0.7586	-6.773	0.883	-7.1108	0.5373	-6.466	0.8555	-8.8497	0.3701	-7.5103	0.4065	-7.8526	0.4529	-7.4299	0.4438
-7.5758	-0.5497	-5.6884	0.1928	-5.6728	0.3999	-4.901	0.4342	-4.9995	0.3995	-5.9553	0.5251	-4.4172	0.4229	-5.0003	0.6719	-5.0186	0.2998	-3.8411	0.3151	-4.9719	0.3778	-5.773	0.5174	-6.1108	0.3832	-5.466	0.5037	-7.8497	0.1936	-6.5103	0.3499	-6.8526	0.3179	-6.4299	0.6281
-6.5758	-0.7188	-4.6884	0.1168	-4.6728	0.4894	-3.901	-0.0091	-3.9995	0.025	-4.9553	0.1805	-3.4172	0.0616	-4.0003	0.2027	-4.0186	0.0307	-2.8411	0.5958	-3.9719	0.0469	-4.773	0.0974	-5.1108	0.3241	-4.466	0.2788	-6.8497	0.202	-5.5103	0.1481	-5.8526	0.1171	-5.4299	0.2385
-5.5758	-0.7931	-3.6884	0.1902	-3.6728	0.4389	-2.901	0.0581	-2.9995	-0.7477	-3.9553	-0.4105	-2.4172	0.4593	-3.0003	-0.0084	-3.0186	0.1261	-1.8411	0.4731	-2.9719	0.0188	-3.773	-0.1152	-4.1108	-0.0382	-3.466	0.9836	-5.8497	-0.192	-4.5103	0.5904	-4.8526	0.3072	-4.4299	0.4334
-4.5758	-0.713	-2.6884	0.0667	-2.6728	0.359	-1.901	0.0549	-1.9995	-0.4869	-2.9553	-0.0691	-1.4172	0.7994	-2.0003	0.167	-2.0186	0.0132	-0.8411	0.6052	-1.9719	0.0609	-2.773	0.3901	-3.1108	0.7188	-2.466	1.0726	-4.8497	-0.1154	-3.5103	1.2213	-3.8526	0.877	-3.4299	0.7234
-3.5758	-0.6472	-1.6884	0.0957	-1.6728	0.408	-0.901	0.5999	-0.9995	-0.1078	-1.9553	-0.1617	-0.4172	0.4541	-1.0003	-0.0535	-1.0186	0.5163	0.1589	-83.1128	-0.9719	0.5521	-1.773	0.525	-2.1108	1.1628	-1.466	0.4997	-3.8497	0.441	-2.5103	1.0046	-2.8526	1.7679	-2.4299	1.1854
-2.5758	-0.6472	-0.6884	0.0957	-0.6728	0.408	0.099	-170.709	0.0005	-178.09	-0.9553	0.3763	0.5828	-68.5088	-0.0003	-0.2722	-0.0186	0.292	1.1589	-4.8724	0.0281	-82.5539	-0.773	0.106	-1.1108	1.1628	-0.466	0.1396	-2.8497	1.3719	-1.5103	1.0046	-1.8526	1.7679	-1.4299	1.1854
-1.5758	-0.763	0.3116	0.241	0.3272	0.408	1.099	52.5547	1.0005	-45.0616	0.0447	-180.317	1.5828	24.1557	0.9997	-54.5633	0.9814	-47.1823	2.1589	-2.3143	1.0281	-25.0564	0.227	-79.6551	-0.1108	0.9105	0.534	-34.1415	-1.8497	1.3719	-0.5103	0.6311	-0.8526	1.2296	-0.4299	0.8362
-0.5758	-0.763	1.3116	0.0909	1.3272	0.4342	2.099	83.8065	2.0005	60.5412	1.0447	34.6248	2.5828	23.4056	1.9997	9.8282	1.9814	17.948	3.1589	-2.3464	2.0281	-3.4886	1.227	-8.0972	0.8892	-28.8212	1.534	-1.7981	-0.8497	1.3719	0.4897	-25.5338	0.1474	-31.1476	0.5701	-29.2798
0.4242	-0.6316	2.3116	0.0909	2.3272	0.4342	3.099	82.2114	3.0005	71.1073	2.0447	82.5098	3.5828	23.4619	2.9997	16.7663	2.9814	26.4908	4.1589	-3.0657	3.0281	-3.3315	2.227	-0.4598	1.8892	-5.8718	2.534	0.1837	0.1503	-47.715	1.4897	-8.8709	1.1474	-13.7374	1.5701	-14.4089
1.4242	-0.5559	3.3116	0.0909	3.3272	0.4614	4.099	82.3145	4.0005	69.6246	3.0447	82.5029	4.5828	22.6489	3.9997	16.7435	3.9814	26.5832	5.1589	-1.3063	4.0281	-4.0908	3.227	-0.4657	2.8892	-4.5515	3.534	0.2356	1.1503	-13.5753	2.4897	-6.6002	2.1474	-5.1105	2.5701	-11.8365
2.4242	-0.5273	4.3116	-0.0213	4.3272	0.3876	5.099	83.4516	5.0005	72.8967	4.0447	82.6011	5.5828	26.6817	4.9997	19.2531	4.9814	25.5328	6.1589	3.0101	5.0281	-2.8422	4.227	-0.351	3.8892	-4.69	4.534	0.3598	2.1503	8.5679	3.4897	-6.5523	3.1474	-5.147	3.5701	-11.6239
3.4242	-0.3783	5.3116	-0.0805	5.3272	0.4029	6.099	92.2053	6.0005	83.2209	5.0447	82.4093	6.5828	34.6841	5.9997	25.9559	5.9814	29.7228	7.1589	8.8004	6.0281	1.1805	5.227	-0.2307	4.8892	-4.1968	5.534	0.502	3.1503	11.3914	4.4897	-6.4291	4.1474	-5.0395	4.5701	-11.0951
4.4242	-0.3508	6.3116	-0.0331	6.3272	0.3641	7.099	106.16	7.0005	99.0481	6.0447	90.6605	7.5828	45.017	6.9997	35.7352	6.9814	37.9694	8.1589	15.399	7.0281	7.2691	6.227	3.1417	5.8892	-2.2968	6.534	1.1431	4.1503	11.4992	5.4897	-6.13	5.1474	-4.9018	5.5701	-9.1711
5.4242	-0.3222	7.3116	-0.0126	7.3272	0.4392	8.099	123.247	8.0005	117.621	7.0447	105.004	8.5828	56.2653	7.9997	47.0091	7.9814	48.352	9.1589	22.3946	8.0281	13.8556	7.227	8.4456	6.8892	0.6091	7.534	3.452	5.1503	11.6369	6.4897	-4.5205	6.1474	-4.8242	6.5701	-6.8461
6.4242	-0.3369	8.3116	0.0714	8.3272	0.5172	9.099	141.558	9.0005	137.106	8.0447	122.382	9.5828	68.008	8.9997	58.9374	8.9814	59.5211	10.1589	29.546	9.0281	20.853	8.227	14.8977	7.8892	4.14	8.534	6.3494	6.1503	11.7678	7.4897	-2.3772	7.1474	-3.3658	7.5701	-4.3219
7.4242	-0.4534	9.3116	0.2444	9.3272	0.5558	10.099	160.465	10.0005	156.806	9.0447	141.197	10.5828	79.8575	9.9997	71.0085	9.9814	71.3229	11.1589	36.2329	10.0281	27.9654	9.227	21.7257	8.8892	7.802	9.534	9.5876	7.1503	11.8789	8.4897	-0.0098	8.1474	-1.4809	8.5701	-2.1504
8.4242	-0.6053	10.3116	0.2607	10.3272	0.6422	11.099	179.3	11.0005	176.173	10.0447	160.323	11.5828	91.3445	10.9997	83.0073	10.9814	83.095	12.1589	42.9752	11.0281	34.7713	10.227	28.8838	9.8892	11.6884	10.534	13.4041	8.1503	11.8789	9.4897	2.3294	9.1474	0.3663	9.5701	0.1187
9.4242	-0.8155	11.3116	0.3115	11.3272	0.6453	12.099	197.687	12.0005	194.934	11.0447	179.37	12.5828	102.609	11.9997	95.0068	11.9814	94.7169	13.1589	49.6293	12.0281	41.7165	11.227	35.8483	10.8892	15.5676	11.534	17.1156	9.1503	13.0821	10.4897	4.5522	10.1474	2.262	10.5701	2.3809
10.4242	-0.9124	12.3116	0.3038	12.3272	0.7623	13.099	215.319	13.0005	213.122	12.0447	197.859	13.5828	113.664	12.9997	106.114	12.9814	105.931	14.1589	56.0614	13.0281	48.4393	12.227	42.8643	11.8892	19.3565	12.534	20.7576	10.1503	15.423	11.4897	6.7172	11.1474	4.5432	11.5701	4.6214
11.4242	-0.9663	13.3116	0.3056	13.3272	0.8326	14.099	232.552	14.0005	230.82	13.0447	215.819	14.5828	124.289	13.9997	117.104	13.9814	116.99	15.1589	62.2668	14.0281	54.9718	13.227	49.5416	12.8892	22.7566	13.534	24.2184	11.1503	18.2526	12.4897	8.8215	12.1474	6.8069	12.5701	6.7665
12.4242	-1.0824	14.3116	0.212	14.3272	0.962	15.099	249.17	15.0005	247.998	14.0447	233.225	15.5828	134.865	14.9997	127.953	14.9814	127.713	16.1589	68.7142	15.0281	61.3538	14.227	55.8528	13.8892	26.1402	14.534	27.5583	12.1503	21.1163	13.4897	10.6081	13.1474	8.7245	13.5701	8.824
13.4242	-1.1405	15.3116	0.3831	15.3272	0.8722	16.099	265.538	16.0005	264.607	15.0447	250.093	16.5828	145.231	15.9997	138.409	15.9814	138.115	17.1589	74.7209	16.0281	67.4914	15.227	62.0508	14.8892	29.6363	15.534	30.991	13.1503	24.6493	14.4897	12.6145	14.1474	10.7531	14.5701	11.0463
14.4242	-1.1774	16.3116	0.4211	16.3272	0.9724	17.099	281.458	17.0005	280.814	16.0447	266.666	17.5828	155.181	16.9997	148.76	16.9814	148.359	18.1589	80.6543	17.0281	73.6933	16.227	68.3649	15.8892	32.8632	16.534	34.6156	14.1503	28.3022	15.4897	14.5791	15.1474	12.8577	15.5701	13.0138
15.4242	-1.2573	17.3116	0.3508	17.3272	1.0625	18.099	296.833	18.0005	296.37	17.0447	282.543	18.5828	164.939	17.9997	158.731	17.9814	158.374	19.1589	86.5829	18.0281	79.5826	17.227	74.914	16.8892	36.6366	17.534	38.0273	15.1503	31.203	16.4897	16.6009	16.1474	14.8302	16.5701	15.0665
16.4242	-1.4096	18.3116	0.3994	18.3272	1.1412	19.099	311.942	19.0005	311.787	18.0447	298.066	19.5828	174.407	18.9997	168.572	18.9814	168.295	20.1589	92.5477	19.0281	85.618	18.227	80.8871	17.8892	39.9166	18.534	41.3925	16.1503	34.117	17.4897	18.429	17.1474	16.7656	17.5701	17.0855
17.4242	-1.4085	19.3116	0.497	19.3272	1.1879	20.099	326.498	20.0005	326.654	19.0447	313.195	20.5828	183.763	19.9997	178.147	19.9814	177.808	21.1589	98.0501	20.0281	91.3062	19.227	86.7122	18.8892	43.2545	19.534	44.6557	17.1503	34.5186	18.4897	20.365	18.1474	19.1042	18.5701	18.9057
18.4242	-1.5627	20.3116	0.4782	20.3272	1.1676	21.099	341.012	21.0005	340.946	20.0447	328.053	21.5828	192.9	20.9997	187.519	20.9814	187.266	22.1589	103.55	21.0281	96.952	20.227	92.6406	19.8892	46.3248	20.534	47.805	18.1503	36.6919	19.4897	22.0856	19.1474	21.1798	19.5701	20.8299
19.4242	-1.6912	21.3116	0.5354	21.3272	1.1688	22.099	354.908	22.0005	355.105	21.0447	342.341	22.5828	201.818	21.9997	196.598	21.9814	196.359	23.1589	109.026	22.0281	102.536	21.227	98.5221	20.8892	49.3964	21.534	51.076	19.1503	39.4414	20.4897	23.9177	20.1474	23.1194	20.5701	22.7545
20.4242	-1.6416	22.3116	0.486	22.3272	1.1531	23.099	368.821	23.0005	368.918	22.0447	356.547	23.5828	210.741	22.9997	205.644	22.9814	205.285	24.1589	114.378	23.0281	108.151	22.227	104.112	21.8892	52.628	22.534	54.1347	20.1503	42.1879	21.4897	25.5629	21.1474	24.9071	21.5701	24.7311
21.4242	-1.7127	23.3116	0.5212	23.3272	1.188	24.099	382.308	24.0005	382.56	23.0447	370.188	24.5828	219.608	23.9997	214.488	23.9814	214.142	25.1589	119.367	24.0281	113.571	23.227	109.66	22.8892	55.6464	23.534	57.1821	21.1503	45.5058	22.4897	27.3571	22.1474	26.5619	22.5701	26.5453
22.4242	-1.6307	24.3116	0.6349	24.3272	1.1885	25.099	395.223	25.0005	395.707	24.0447	383.526	25.5828	227.809	24.9997	223.153	24.9814	222.784	26.1589	124.687	25.0281	118.754	24.227	114.937	23.8892	58.6591	24.534	60.3209	22.1503	48.9134	23.4897	29.2797	23.1474	28.6961	23.5701	28.4258
23.4242	-1.7284	25.3116	0.7155	25.3272	1.1964	26.099	408.138	26.0005	408.585	25.0447	396.647	26.5828	236.404	25.9997	231.541	25.9814	231.202	27.1589	129.877	26.0281	123.736	25.227	120.256	24.8892	61.3594	25.534	63.2575	23.1503	55.2583	24.4897	30.6514	24.1474	30.3268	24.5701	30.1322
24.4242	-1.838	26.3116	0.6542	26.3272	1.3638	27.099	420.734	27.0005	421.504	26.0447	409.372	27.5828	244.77	26.9997	240.094	26.9814	239.789	28.1589	134.867	27.0281	129.06	26.227	125.502	25.8892	64.1996	26.534	66.2518	24.1503	58.3463	25.4897	32.1681	25.1474	32.0588	25.5701	31.8057
25.4242	-1.9096	27.3116	0.7085	27.3272	1.4296	28.099	433.381	28.0005	433.988	27.0447	422.145	28.5828	252.888	27.9997	248.574	27.9814	247.968	29.1589	139.887	28.0281	134.189	27.227	130.703	26.8892	67.1739	27.534	69.2019	25.1503	61.1307	26.4897	34.0767	26.1474	33.5546	26.5701	33.4508
26.4242	-2.0279	28.3116	0.7859	28.3272	1.3187	29.099	445.82	29.0005	446.395	28.0447	434.368	29.5828	260.924	28.9997	256.78	28.9814	256.206	30.1589	144.981	29.0281	139.41	28.227	135.878	27.8892	70.1784	28.534	72.0102	26.1503	64.0664	27.4897	35.8052	27.1474	35.3912	27.5701	35.1153
27.4242	-2.1585	29.3116	0.7384	29.3272	1.4388	30.099	457.946	30.0005	458.573	29.0447	446.661	30.5828	268.951	29.9997	264.896	29.9814	264.342	31.1589	149.936	30.0281	144.41	29.227	140.997	28.8892	72.8126	29.534	74.8965	27.1503	66.7698	28.4897	37.3074	28.1474	37.1819	28.5701	36.8246
28.4242	-2.2665	30.3116	0.6276	30.3272	1.5394	31.099	469.9	31.0005	470.603	30.0447	458.758	31.5828	276.745	30.9997	272.771	30.9814	272.382	32.1589	154.741	31.0281	149.426	30.227	146.191	29.8892	75.4363	30.534	77.6223	28.1503	69.6523	29.4897	38.8762	29.1474	38.8572	29.5701	38.7358
29.4242	-2.3365	31.3116	0.6849	31.3272	1.5404	32.099	481.793	32.0005	482.393	31.0447	470.571	32.5828	284.536	31.9997	280.706	31.9814	280.258	33.1589	159.427	32.0281	154.195	31.227	151.145	30.8892	78.2061	31.534	80.3872	29.1503	72.4002	30.4897	40.4809	30.1474	40.3194	30.5701	40.2412
30.4242	-2.3324	32.3116	0.6437	32.3272	1.6486	33.099	493.467	33.0005	493.881	32.0447	482.228	33.5828	292.297	32.9997	288.452	32.9814	288.085	34.1589	164.479	33.0281	159.041	32.227	156.057	31.8892	80.8727	32.534	83.3404	30.1503	75.4238	31.4897	41.9935	31.1474	41.9995	31.5701	41.7792
31.4242	-2.3898	33.3116	0.6854	33.3272	1.7582	34.099	505.05	34.0005	505.382	33.0447	493.755	34.5828	300.045	33.9997	296.34	33.9814	295.783	35.1589	168.934	34.0281	163.832	33.227	161.089	32.8892	83.5784	33.534	86.0149	31.1503	78.3065	32.4897	43.4283	32.1474	43.4072	32.5701	43.2938
32.4242	-2.456	34.3116	0.7598	34.3272	1.715	35.099	516.223	35.0005	516.764	34.0447	505.236	35.5828	307.55	34.9997	304.169	34.9814	303.419	36.1589	173.769	35.0281	168.798	34.227	165.815	33.8892	86.285	34.534	88.6788	32.1503	81.1222	33.4897	45.0703	33.1474	45.0541	33.5701	44.8479
33.4242	-2.6095	35.3116	0.9375	35.3272	1.7419	36.099	527.486	36.0005	527.842	35.0447	516.474	36.5828	314.967	35.9997	311.51	35.9814	310.99	37.1589	178.573	36.0281	173.609	35.227	170.6	34.8892	88.9868	35.534	91.3758	33.1503	83.7226	34.4897	46.6025	34.1474	46.6588	34.5701	46.6402
34.4242	-2.6497	36.3116	0.9375	36.3272	1.9369	37.099	538.437	37.0005	538.929	36.0447	527.286	37.5828	322.468	36.9997	319.154	36.9814	318.423	38.1589	183.23	37.0281	178.188	36.227	175.417	35.8892	91.6716	36.534	94.0574	34.1503	86.6735	35.4897	48.1992	35.1474	48.1782	35.5701	48.2886
35.4242	-2.8524	37.3116	0.8535	37.3272	1.9546	38.099	549.535	38.0005	549.862	37.0447	538.212	38.5828	329.862	37.9997	326.639	37.9814	325.628	39.1589	187.742	38.0281	182.802	37.227	180.068	36.8892	94.1822	37.534	96.8119	35.1503	89.4384	36.4897	49.4038	36.1474	49.8449	36.5701	49.7402
36.4242	-2.865	38.3116	0.9202	38.3272	2.0127	39.099	560.312	39.0005	560.586	38.0447	548.92	39.5828	336.943	38.9997	333.92	38.9814	332.921	40.1589	192.101	39.0281	187.2	38.227	184.626	37.8892	96.8314	38.534	99.4141	36.1503	92.0883	37.4897	51.07	37.1474	51.4622	37.5701	51.3269
37.4242	-2.8105	39.3116	1.0265	39.3272	1.9917	40.099	570.977	40.0005	571.209	39.0447	559.554	40.5828	344.123	39.9997	341.184	39.9814	340.132	41.1589	196.683	40.0281	191.856	39.227	189.328	38.8892	99.318	39.534	101.91	37.1503	94.8552	38.4897	52.3939	38.1474	52.9912	38.5701	52.8048
38.4242	-2.9552	40.3116	1.0373	40.3272	2.0005	41.099	581.641	41.0005	581.665	40.0447	570.203	41.5828	351.172	40.9997	348.411	40.9814	347.364	42.1589	201.161	41.0281	196.534	40.227	193.973	39.8892	101.771	40.534	104.541	38.1503	97.5964	39.4897	53.7849	39.1474	54.3512	39.5701	54.2223
39.4242	-3.0137	41.3116	1.2105	41.3272	2.0329	42.099	592.135	42.0005	591.998	41.0447	580.75	42.5828	358.279	41.9997	355.672	41.9814	354.494	43.1589	205.614	42.0281	200.889	41.227	198.389	40.8892	104.325	41.534	107.199	39.1503	100.239	40.4897	55.24	40.1474	55.7823	40.5701	55.8068
40.4242	-3.0484	42.3116	1.3841	42.3272	1.94	43.099	602.532	43.0005	602.585	42.0447	591.03	43.5828	365.246	42.9997	362.765	42.9814	361.666	44.1589	209.889	43.0281	205.435	42.227	202.982	41.8892	106.767	42.534	109.807	40.1503	103.045	41.4897	56.6962	41.1474	57.354	41.5701	57.4959
41.4242	-3.1601	43.3116	1.3046	43.3272	2.1378	44.099	612.672	44.0005	612.678	43.0447	601.015	44.5828	372.19	43.9997	369.714	43.9814	368.549	45.1589	214.298	44.0281	209.83	43.227	207.59	42.8892	109.13	43.534	112.372	41.1503	105.505	42.4897	58.1309	42.1474	58.7062	42.5701	58.7148
42.4242	-3.2129	44.3116	1.3721	44.3272	2.1147	45.099	622.924	45.0005	622.557	44.0447	611.11	45.5828	379.104	44.9997	376.693	44.9814	375.445	46.1589	218.841	45.0281	214.047	44.227	211.882	43.8892	111.557	44.534	114.626	42.1503	107.941	43.4897	59.5397	43.1474	60.0809	43.5701	60.2948
43.4242	-3.3589	45.3116	1.1885	45.3272	2.1736	46.099	633.007	46.0005	632.571	45.0447	621.072	46.5828	386.06	45.9997	383.421	45.9814	382.597	47.1589	223.164	46.0281	218.427	45.227	216.365	44.8892	113.925	45.534	117.143	43.1503	110.604	44.4897	60.942	44.1474	61.4168	44.5701	61.53
44.4242	-3.3593	46.3116	1.3266	46.3272	2.2273	47.099	642.815	47.0005	642.41	46.0447	630.939	47.5828	392.718	46.9997	390.179	46.9814	389.358	48.1589	227.435	47.0281	222.801	46.227	220.695	45.8892	116.276	46.534	119.638	44.1503	112.981	45.4897	62.3194	45.1474	62.8232	45.5701	63.0844
45.4242	-3.3593	47.3116	1.4565	47.3272	2.1319	48.099	652.768	48.0005	652.09	47.0447	640.892	48.5828	399.561	47.9997	397.064	47.9814	395.936	49.1589	231.897	48.0281	227.203	47.227	225.038	46.8892	118.635	47.534	122.255	45.1503	115.293	46.4897	63.7703	46.1474	64.385	46.5701	64.5119
46.4242	-3.5748	48.3116	1.3879	48.3272	2.3836	49.099	662.685	49.0005	661.985	48.0447	650.681	49.5828	406.133	48.9997	403.74	48.9814	402.797	50.1589	236.113	49.0281	231.495	48.227	229.432	47.8892	121.14	48.534	124.806	46.1503	117.885	47.4897	65.3545	47.1474	65.8665	47.5701	66.0213
47.4242	-3.5872	49.3116	1.3696	49.3272	2.4821	50.099	672.289	50.0005	671.449	49.0447	660.126	50.5828	412.545	49.9997	410.288	49.9814	409.379	51.1589	240.207	50.0281	235.751	49.227	233.901	48.8892	123.551	49.534	127.346	47.1503	120.467	48.4897	67.0904	48.1474	65.8665	48.5701	68.0452
48.4242	-3.7933	50.3116	1.3096	50.3272	2.564	51.099	681.673	51.0005	680.882	50.0447	669.768	51.5828	419.229	50.9997	416.959	50.9814	415.861	52.1589	244.295	51.0281	239.909	50.227	238.165	49.8892	125.783	50.534	129.578	48.1503	123.145	49.4897	67.1264	49.1474	65.9351	49.5701	70.0129
49.4242	-3.8614	51.3116	1.3248	51.3272	2.6102	52.099	691.203	52.0005	690.367	51.0447	678.992	52.5828	425.73	51.9997	423.552	51.9814	422.445	53.1589	248.645	52.0281	244.11	51.227	242.408	50.8892	128.212	51.534	132.089	49.1503	125.634	50.4897	68.5981	50.1474	67.426	50.5701	71.5641
50.4242	-3.8743	52.3116	1.2732	52.3272	2.7213	53.099	700.614	53.0005	699.701	52.0447	688.3	53.5828	432.153	52.9997	430.078	52.9814	429.056	54.1589	253.303	53.0281	248.226	52.227	246.652	51.8892	130.445	52.534	132.19	50.1503	125.619	51.4897	69.9097	51.1474	68.8255	51.5701	73.0033
51.4242	-3.9321	53.3116	1.3447	53.3272	2.6779	54.099	710.287	54.0005	708.812	53.0447	697.457	54.5828	439.252	53.9997	436.784	53.9814	435.886	55.1589	258.116	54.0281	252.98	53.227	250.947	52.8892	133.075	53.534	135.025	51.1503	125.606	52.4897	70.014	52.1474	68.9169	52.5701	73.1
52.4242	-4.0072	54.3116	1.4587	54.3272	2.7013	55.099	720.179	55.0005	719	54.0447	706.867	55.5828	446.468	54.9997	444.21	54.9814	443.165	56.1589	262.333	55.0281	258.012	54.227	256.087	53.8892	133.075	54.534	137.37	52.1503	127.915	53.4897	70.0311	53.1474	68.9584	53.5701	73.1176
53.4242	-4.0296	55.3116	1.5125	55.3272	2.7551	56.099	729.788	56.0005	728.521	55.0447	716.518	56.5828	452.949	55.9997	450.773	55.9814	449.585	57.1589	266.104	56.0281	262.093	55.227	260.507	54.8892	135.433	55.534	137.417	53.1503	127.957	54.4897	70.0635	54.1474	68.9799	54.5701	73.1521
54.4242	-4.1721	56.3116	1.5185	56.3272	2.7601	57.099	738.938	57.0005	737.67	56.0447	725.961	57.5828	459.32	56.9997	457.248	56.9814	455.708	58.1589	266.739	57.0281	266.254	56.227	264.549	55.8892	135.462	56.534	137.433	54.1503	127.978	55.4897	70.1133	55.1474	69.0294	55.5701	73.1976
55.4242	-4.2787	57.3116	1.6261	57.3272	2.7601	58.099	739.528	58.0005	747.054	57.0447	734.836	58.5828	460.21	57.9997	457.762	57.9814	456.209	59.1589	241.442	58.0281	266.791	57.227	269.171	56.8892	135.506	57.534	135.899	55.1503	128.028	56.4897	70.1257	56.1474	69.0442	56.5701	73.2163
56.4242	-4.2715	58.3116	2.2073	58.3272	2.7639	59.099	714.762	59.0005	747.944	58.0447	735.385	59.5828	383.412	58.9997	458.652	58.9814	444.112	60.1589	208.49	59.0281	255.442	58.227	269.858	57.8892	135.936	58.534	115.3	56.1503	128.042	57.4897	70.2539	57.1474	66.3742	57.5701	72.726
57.4242	-4.2047	59.3116	2.2957	59.3272	2.7639	60.099	580.603	60.0005	656.468	59.0447	715.309	60.5828	354.743	59.9997	374.9	59.9814	366.253	61.1589	207.186	60.0281	213.29	59.227	212.528	58.8892	118.015	59.534	107.927	57.1503	125.858	58.4897	69.7025	58.1474	67.0007	58.5701	73.6159
58.4242	-5.5112	60.3116	2.2957	60.3272	3.0245	61.099	588.339	61.0005	597.956	60.0447	585.01	61.5828	359.882	60.9997	366.178	60.9814	365.1	62.1589	208.852	61.0281	210.925	60.227	196.749	59.8892	109.917	60.534	105.475	58.1503	126.487	59.4897	62.5428	59.1474	67.8904	59.5701	64.8953
59.4242	-5.5112	61.3116	2.2957	61.3272	3.576	62.099	588.674	62.0005	598.302	61.0447	595.465	62.5828	485.304	61.9997	370.959	61.9814	370.31	63.1589	291.522	62.0281	211.666	61.227	201.188	60.8892	106.772	61.534	102.74	59.1503	117.031	60.4897	58.2876	60.1474	62.4765	60.5701	60.1866
60.4242	-5.5503	62.3116	2.2837	62.3272	3.8844	63.099	769.693	63.0005	776.222	62.0447	595.806	63.5828	487.957	62.9997	492.415	62.9814	489.322	64.1589	288.757	63.0281	293.461	62.227	205.359	61.8892	104.196	62.534	100.221	60.1503	112.616	61.4897	54.4291	61.1474	58.4099	61.5701	56.6208
61.4242	-5.9114	63.3116	2.3676	63.3272	4.0548	64.099	774.533	64.0005	785.729	63.0447	776.44	64.5828	487.319	63.9997	492.554	63.9814	488.44	65.1589	286.178	64.0281	290.565	63.227	289.358	62.8892	150.731	63.534	153.49	61.1503	109.315	62.4897	51.3187	62.1474	54.9878	62.5701	93.8709
62.4242	-6.2122	64.3116	2.414	64.3272	3.9711	65.099	774.617	65.0005	788.921	64.0447	782.756	65.5828	484.668	64.9997	489.571	64.9814	484.843	66.1589	283.958	65.0281	287.377	64.227	287.795	63.8892	148.33	64.534	151.587	62.1503	106.179	63.4897	84.9642	63.1474	90.0457	63.5701	91.3207
63.4242	-6.4333	65.3116	2.4858	65.3272	4.0129	66.099	771.75	66.0005	787.334	65.0447	782.707	66.5828	481.437	65.9997	485.868	65.9814	480.875	67.1589	281.757	66.0281	284.58	65.227	285.325	64.8892	146.097	65.534	149.766	63.1503	156.738	64.4897	82.6493	64.1474	87.7014	64.5701	89.1807
64.4242	-6.3814	66.3116	2.5764	66.3272	4.01	67.099	767.561	67.0005	783.039	66.0447	780.132	67.5828	478.474	66.9997	482.627	66.9814	477.422	68.1589	280.112	67.0281	282.077	66.227	283.003	65.8892	144.193	66.534	148.24	64.1503	153.99	65.4897	80.9339	65.1474	85.6127	65.5701	87.4545
65.4242	-6.5127	67.3116	2.4463	67.3272	4.0837	68.099	762.855	68.0005	778.599	67.0447	776.674	68.5828	475.81	67.9997	479.434	67.9814	474.171	69.1589	278.406	68.0281	280.142	67.227	281.292	66.8892	142.526	67.534	146.8	65.1503	151.925	66.4897	79.1484	66.1474	83.9788	66.5701	85.7966
66.4242	-6.5803	68.3116	2.3672	68.3272	4.151	69.099	758.483	69.0005	775.139	68.0447	773.013	69.5828	473.293	68.9997	476.887	68.9814	471.456	70.1589	276.532	69.0281	278.399	68.227	279.515	67.8892	140.82	68.534	145.618	66.1503	150.014	67.4897	78.2173	67.1474	82.7332	67.5701	84.6613
67.4242	-6.5222	69.3116	2.4605	69.3272	4.2669	70.099	754.658	70.0005	772.267	69.0447	770.077	70.5828	470.947	69.9997	474.177	69.9814	469.045	71.1589	275.088	70.0281	276.56	69.227	278.13	68.8892	139.795	69.534	144.601	67.1503	148.337	68.4897	77.0119	68.1474	81.4343	68.5701	83.5533
68.4242	-6.5201	70.3116	2.3811	70.3272	4.4925	71.099	751.175	71.0005	769.233	70.0447	766.918	71.5828	468.426	70.9997	471.965	70.9814	466.713	72.1589	274.015	71.0281	275.094	70.227	276.372	69.8892	138.95	70.534	143.466	68.1503	147.058	69.4897	76.1552	69.1474	80.3762	69.5701	82.7568
69.4242	-6.7641	71.3116	2.4255	71.3272	4.4178	72.099	748.324	72.0005	766.579	71.0447	763.711	72.5828	466.355	71.9997	469.814	71.9814	464.685	73.1589	272.59	72.0281	273.69	71.227	274.922	70.8892	138.117	71.534	142.735	69.1503	145.439	70.4897	75.32	70.1474	79.7698	70.5701	81.7189
70.4242	-6.8565	72.3116	2.5523	72.3272	4.4248	73.099	745.121	73.0005	763.163	72.0447	760.661	73.5828	464.487	72.9997	467.623	72.9814	462.299	74.1589	271.351	73.0281	272.251	72.227	273.799	71.8892	137.839	72.534	141.923	70.1503	144.465	71.4897	74.7689	71.1474	79.1114	71.5701	81.0331
71.4242	-6.8606	73.3116	2.4309	73.3272	4.5221	74.099	742.202	74.0005	759.914	73.0447	757.368	74.5828	462.756	73.9997	465.429	73.9814	460.405	75.1589	270.37	74.0281	270.807	73.227	272.429	72.8892	137.163	73.534	140.953	71.1503	143.513	72.4897	74.0915	72.1474	78.157	72.5701	80.2968
72.4242	-6.993	74.3116	2.5027	74.3272	4.6025	75.099	739.409	75.0005	757.205	74.0447	754.506	75.5828	461.378	74.9997	463.666	74.9814	458.701	76.1589	269.092	75.0281	269.877	74.227	271.14	73.8892	136.247	74.534	140.496	72.1503	142.541	73.4897	73.4135	73.1474	77.755	73.5701	79.6626
73.4242	-6.9467	75.3116	2.3964	75.3272	4.6395	76.099	736.789	76.0005	754.558	75.0447	751.828	76.5828	459.677	75.9997	462.029	75.9814	457.229	77.1589	268.241	76.0281	268.647	75.227	270.092	74.8892	135.866	75.534	139.898	73.1503	141.623	74.4897	73.1393	74.1474	77.0127	74.5701	79.0329
74.4242	-7.1162	76.3116	2.5748	76.3272	4.7369	77.099	734.055	77.0005	752.183	76.0447	749.277	77.5828	457.996	76.9997	460.469	76.9814	456.121	78.1589	267.146	77.0281	267.741	76.227	268.941	75.8892	135.152	76.534	139.055	74.1503	140.923	75.4897	72.3257	75.1474	76.55	75.5701	78.3961
75.4242	-7.0447	77.3116	2.6036	77.3272	4.7549	78.099	731.544	78.0005	749.689	77.0447	746.784	78.5828	456.533	77.9997	459.318	77.9814	454.649	79.1589	266.279	78.0281	266.752	77.227	267.966	76.8892	134.404	77.534	138.444	75.1503	140.304	76.4897	71.8438	76.1474	75.9644	76.5701	77.5628
76.4242	-7.3255	78.3116	2.8124	78.3272	4.7264	79.099	729.03	79.0005	747.082	78.0447	744.433	79.5828	455.2	78.9997	457.678	78.9814	452.795	80.1589	265.416	79.0281	265.613	78.227	267.441	77.8892	133.913	78.534	137.838	76.1503	139.591	77.4897	71.5037	77.1474	75.2881	77.5701	77.0022
77.4242	-7.3769	79.3116	2.8565	79.3272	4.7797	80.099	726.833	80.0005	744.794	79.0447	742.14	80.5828	453.697	79.9997	456.063	79.9814	451.204	81.1589	264.887	80.0281	264.733	79.227	266.338	78.8892	133.116	79.534	136.972	77.1503	138.717	78.4897	70.9491	78.1474	74.8248	78.5701	76.5681
78.4242	-7.5597	80.3116	2.9957	80.3272	4.7997	81.099	724.595	81.0005	742.709	80.0447	739.945	81.5828	452.276	80.9997	454.725	80.9814	450.084	82.1589	264.081	81.0281	263.849	80.227	265.202	79.8892	132.501	80.534	136.412	78.1503	137.718	79.4897	70.3594	79.1474	74.2061	79.5701	75.9208
79.4242	-7.6423	81.3116	2.8709	81.3272	4.9844	82.099	722.52	82.0005	740.426	81.0447	737.687	82.5828	450.944	81.9997	453.32	81.9814	448.736	83.1589	263.403	82.0281	263.03	81.227	264.442	80.8892	132.113	81.534	135.967	79.1503	137.057	80.4897	69.9304	80.1474	73.7082	80.5701	75.462
80.4242	-7.8084	82.3116	2.9503	82.3272	5.0552	83.099	720.374	83.0005	738.395	82.0447	735.609	83.5828	449.569	82.9997	452.149	82.9814	447.369	84.1589	262.841	83.0281	262.432	82.227	263.564	81.8892	131.553	82.534	135.672	80.1503	136.53	81.4897	69.3952	81.1474	73.3558	81.5701	75.2262
81.4242	-7.863	83.3116	2.955	83.3272	5.2088	84.099	718.447	84.0005	736.682	83.0447	733.644	84.5828	448.898	83.9997	451.143	83.9814	446.496	85.1589	262.082	84.0281	262.283	83.227	262.628	82.8892	131.184	83.534	135.518	81.1503	135.993	82.4897	68.868	82.1474	73.0467	82.5701	74.6123
82.4242	-8.0223	84.3116	2.8524	84.3272	5.2541	85.099	716.483	85.0005	734.634	84.0447	731.971	85.5828	447.752	84.9997	449.82	84.9814	445.285	86.1589	261.372	85.0281	261.659	84.227	262.101	83.8892	130.926	84.534	135.324	82.1503	135.432	83.4897	68.9699	83.1474	72.6495	83.5701	74.492
83.4242	-8.1549	85.3116	3.0126	85.3272	5.184	86.099	714.66	86.0005	733.156	85.0447	730.238	86.5828	446.718	85.9997	448.9	85.9814	444.197	87.1589	260.709	86.0281	260.659	85.227	261.526	84.8892	130.788	85.534	134.76	83.1503	134.931	84.4897	68.9604	84.1474	72.5264	84.5701	74.1096
84.4242	-8.1248	86.3116	3.1133	86.3272	5.2982	87.099	713.083	87.0005	731.105	86.0447	728.474	87.5828	445.729	86.9997	447.708	86.9814	443.255	88.1589	259.983	87.0281	259.596	86.227	260.745	85.8892	130.109	86.534	134.38	84.1503	134.769	85.4897	68.3461	85.1474	71.8545	85.5701	73.7719
85.4242	-8.212	87.3116	3.2736	87.3272	5.218	88.099	711.45	88.0005	729.119	87.0447	726.805	88.5828	444.369	87.9997	446.634	87.9814	442.081	89.1589	259.39	88.0281	259.06	87.227	260.068	86.8892	129.778	87.534	134.186	85.1503	134.429	86.4897	68.0555	86.1474	71.4417	86.5701	73.5816
86.4242	-8.4262	88.3116	3.2233	88.3272	5.3177	89.099	709.661	89.0005	727.371	88.0447	724.932	89.5828	443.478	88.9997	445.387	88.9814	440.805	90.1589	258.812	89.0281	258.49	88.227	259.13	87.8892	129.473	88.534	133.655	86.1503	133.928	87.4897	67.7107	87.1474	71.3587	87.5701	73.2704
87.4242	-8.4324	89.3116	3.1566	89.3272	5.2906	90.099	708.169	90.0005	725.672	89.0447	723.087	90.5828	442.803	89.9997	444.328	89.9814	440.007	91.1589	258.416	90.0281	257.842	89.227	258.408	88.8892	128.951	89.534	133.237	87.1503	133.176	88.4897	67.4722	88.1474	71.0749	88.5701	72.842
88.4242	-8.4757	90.3116	3.2417	90.3272	5.4348	91.099	706.604	91.0005	724.028	90.0447	721.325	91.5828	441.785	90.9997	443.579	90.9814	438.977	92.1589	257.751	91.0281	257.307	90.227	257.886	89.8892	128.579	90.534	132.919	88.1503	132.939	89.4897	67.0953	89.1474	70.7883	89.5701	72.6087
89.4242	-8.3691	91.3116	3.1158	91.3272	5.4348	92.099	704.848	92.0005	722.476	91.0447	719.978	92.5828	440.893	91.9997	442.545	91.9814	438.139	93.1589	257.174	92.0281	256.956	91.227	257.572	90.8892	128.283	91.534	132.645	89.1503	132.769	90.4897	67.0449	90.1474	70.7717	90.5701	72.6564
90.4242	-8.6511	92.3116	3.1036	92.3272	5.4005	93.099	703.254	93.0005	720.895	92.0447	718.681	93.5828	440.158	92.9997	441.326	92.9814	436.904	94.1589	256.803	93.0281	255.983	92.227	257.125	91.8892	127.757	92.534	132.328	90.1503	132.516	91.4897	66.6794	91.1474	70.2932	91.5701	72.1324
91.4242	-8.7108	93.3116	3.2099	93.3272	5.3792	94.099	701.876	94.0005	719.88	93.0447	717.142	94.5828	439.357	93.9997	440.623	93.9814	436.15	95.1589	256.266	94.0281	255.802	93.227	256.683	92.8892	127.285	93.534	131.839	91.1503	132.003	92.4897	66.5015	92.1474	69.9765	92.5701	72.0849
92.4242	-8.6755	94.3116	3.2099	94.3272	5.5235	95.099	700.361	95.0005	718.713	94.0447	716.024	95.5828	438.15	94.9997	439.552	94.9814	435.014	96.1589	255.846	95.0281	255.073	94.227	256.164	93.8892	127.009	94.534	131.591	92.1503	131.687	93.4897	66.0815	93.1474	69.7116	93.5701	71.7717
93.4242	-8.9016	95.3116	3.3947	95.3272	5.5235	96.099	699.331	96.0005	717.145	95.0447	714.32	96.5828	437.292	95.9997	438.444	95.9814	434.038	97.1589	255.332	96.0281	254.546	95.227	255.604	94.8892	127.072	95.534	131.258	93.1503	131.194	94.4897	65.6952	94.1474	69.6547	94.5701	71.5901
94.4242	-8.9098	96.3116	3.5606	96.3272	5.4186	97.099	698.045	97.0005	715.381	96.0447	712.881	97.5828	436.423	96.9997	437.806	96.9814	433.093	98.1589	254.765	97.0281	254.273	96.227	254.916	95.8892	126.771	96.534	130.952	94.1503	130.94	95.4897	65.6674	95.1474	69.2927	95.5701	71.2772
95.4242	-8.9162	97.3116	3.5492	97.3272	5.5495	98.099	696.898	98.0005	713.939	97.0447	711.24	98.5828	435.525	97.9997	437.064	97.9814	432.531	99.1589	254.009	98.0281	253.81	97.227	254.556	96.8892	126.497	97.534	130.726	95.1503	130.516	96.4897	65.7451	96.1474	69.4812	96.5701	71.1216
96.4242	-8.9915	98.3116	3.4557	98.3272	5.5549	99.099	695.186	99.0005	712.756	98.0447	710.097	99.5828	434.693	98.9997	436.092	98.9814	431.48	100.159	253.566	99.0281	253.229	98.227	254.045	97.8892	126.432	98.534	130.362	96.1503	130.116	97.4897	65.6688	97.1474	69.1562	97.5701	70.9819
97.4242	-9.1123	99.3116	3.5703	99.3272	5.594	100.099	694.046	100.001	711.311	99.0447	708.487	100.583	434.062	99.9997	435.263	99.9814	430.811	101.159	253.053	100.028	252.946	99.227	253.363	98.8892	126.022	99.534	130.136	97.1503	129.613	98.4897	65.6308	98.1474	69.1846	98.5701	70.6231
98.4242	-9.2414	100.312	3.4927	100.327	5.7834	101.099	692.725	101.001	710.74	100.045	707.379	101.583	433.148	101	434.745	100.981	430.26	102.159	252.491	101.028	252.469	100.227	253.045	99.8892	125.916	100.534	129.748	98.1503	129.354	99.4897	65.1857	99.1474	68.7043	99.5701	70.2984
99.4242	-9.3744	101.312	3.5661	101.327	5.8249	102.099	691.214	102.001	709.126	101.045	706.394	102.583	432.317	102	434.013	101.981	429.382	103.159	252.045	102.028	251.881	101.227	252.377	100.889	125.7	101.534	129.275	99.1503	129.109	100.49	65.0196	100.147	68.4121	100.57	70.0558
100.424	-9.504	102.312	3.4553	102.327	5.9397	103.099	689.974	103.001	707.854	102.045	705.007	103.583	431.996	103	433.177	102.981	428.695	104.159	252.029	103.028	251.44	102.227	252.174	101.889	125.466	102.534	129.28	100.15	128.854	101.49	64.9651	101.147	68.6563	101.57	69.9177
101.424	-9.5972	103.312	3.5028	103.327	5.9397	104.099	688.94	104.001	706.384	103.045	703.896	104.583	431.28	104	432.604	103.981	427.948	105.159	251.728	104.028	250.623	103.227	251.489	102.889	125.325	103.534	128.837	101.15	128.747	102.49	64.8009	102.147	68.4421	102.57	69.9514
102.424	-9.5777	104.312	3.5028	104.327	6.0477	105.099	687.628	105.001	705.255	104.045	702.782	105.583	430.36	105	431.734	104.981	427.186	106.159	251.062	105.028	250.262	104.227	251.305	103.889	124.793	104.534	128.73	102.15	128.2	103.49	64.8306	103.147	68.044	103.57	69.8719
103.424	-9.5777	105.312	3.5	105.327	6.1978	106.099	686.388	106.001	703.945	105.045	701.568	106.583	429.644	106	430.912	105.981	426.388	107.159	250.697	106.028	250.365	105.227	250.65	104.889	124.525	105.534	128.669	103.15	128.06	104.49	64.6252	104.147	67.944	104.57	69.5909
104.424	-9.5549	106.312	3.6574	106.327	6.2012	107.099	685.241	107.001	702.889	106.045	700.434	107.583	428.874	107	430.459	106.981	425.904	108.159	250.427	107.028	250.181	106.227	250.36	105.889	124.325	106.534	128.655	104.15	128.055	105.49	64.6146	105.147	67.8651	105.57	69.4349
105.424	-9.714	107.312	3.6178	107.327	6.3419	108.099	683.869	108.001	701.739	107.045	699.224	108.583	428.372	108	429.623	107.981	425.202	109.159	250.101	108.028	249.875	107.227	250.27	106.889	124.269	107.534	128.493	105.15	127.886	106.49	64.4063	106.147	67.4426	106.57	69.2365
106.424	-9.8682	108.312	3.6455	108.327	6.285	109.099	682.901	109.001	700.557	108.045	698.057	109.583	427.853	109	428.838	108.981	424.498	110.159	249.68	109.028	249.321	108.227	249.848	107.889	123.95	108.534	128.252	106.15	127.439	107.49	64.316	107.147	67.4398	107.57	69.1352
107.424	-9.9677	109.312	3.7539	109.327	6.3528	110.099	681.945	110.001	699.562	109.045	696.98	110.583	427.265	110	428.313	109.981	424.019	111.159	249.363	110.028	248.837	109.227	249.483	108.889	123.448	109.534	128.089	107.15	127.293	108.49	64.1782	108.147	67.521	108.57	68.9644
108.424	-9.9429	110.312	3.7529	110.327	6.3331	111.099	680.952	111.001	698.465	110.045	695.795	111.583	426.519	111	427.61	110.981	423.169	112.159	249.128	111.028	248.436	110.227	249.146	109.889	123.495	110.534	127.819	108.15	127.225	109.49	63.9736	109.147	67.4555	109.57	68.8791
109.424	-10.1146	111.312	3.827	111.327	6.4478	112.099	679.74	112.001	697.468	111.045	694.719	112.583	425.94	112	427.345	111.981	422.465	113.159	248.906	112.028	248.01	111.227	248.571	110.889	123.402	111.534	127.509	109.15	127.116	110.49	63.9103	110.147	67.3073	110.57	68.9345
110.424	-10.0892	112.312	4.0213	112.327	6.3864	113.099	678.65	113.001	696.331	112.045	693.829	113.583	425.222	113	426.737	112.981	422.052	114.159	248.493	113.028	247.546	112.227	248.276	111.889	123.434	112.534	127.267	110.15	127.024	111.49	63.8143	111.147	67.2106	111.57	68.8338
111.424	-10.302	113.312	3.9997	113.327	6.528	114.099	677.707	114.001	695.351	113.045	692.768	114.583	424.712	114	426.139	113.981	421.476	115.159	248.114	114.028	247.19	113.227	247.821	112.889	123.33	113.534	127.015	111.15	126.808	112.49	63.7163	112.147	67.0075	112.57	68.5938
112.424	-10.4111	114.312	3.9997	114.327	6.5649	115.099	676.67	115.001	694.255	114.045	691.641	115.583	424.405	115	425.327	114.981	420.986	116.159	247.828	115.028	247.059	114.227	247.67	113.889	123.171	114.534	126.911	112.15	126.531	113.49	63.6344	113.147	66.9743	113.57	68.398
113.424	-10.5383	115.312	3.9916	115.327	6.602	116.099	675.674	116.001	693.164	115.045	690.598	116.583	423.483	116	424.831	115.981	420.284	117.159	247.258	116.028	246.693	115.227	247.233	114.889	123.115	115.534	126.706	113.15	126.29	114.49	63.23	114.147	66.6314	114.57	68.5659
114.424	-10.5703	116.312	3.9604	116.327	6.6814	117.099	674.268	117.001	692.148	116.045	689.696	117.583	422.807	117	424.16	116.981	419.492	118.159	247.144	117.028	246.104	116.227	246.924	115.889	122.571	116.534	126.578	114.15	126.16	115.49	62.9027	115.147	66.5098	115.57	68.3176
115.424	-10.5909	117.312	4.1219	117.327	6.5761	118.099	673.311	118.001	690.98	117.045	688.654	118.583	422.473	118	423.779	117.981	419.01	119.159	246.868	118.028	246.034	117.227	246.55	116.889	122.206	117.534	126.334	115.15	125.411	116.49	63.0531	116.147	66.6758	116.57	68.1058
116.424	-10.7076	118.312	4.0051	118.327	6.577	119.099	672.491	119.001	690.068	118.045	687.797	119.583	422.1	119	423.323	118.981	418.595	120.159	246.736	119.028	245.654	118.227	246.321	117.889	122.217	118.534	126.298	116.15	125.416	117.49	63.1176	117.147	66.7043	117.57	68.2235
117.424	-10.7177	119.312	4.0009	119.327	6.6093	120.099	671.955	120.001	689.33	119.045	686.932	120.583	421.64	120	422.863	119.981	418.012	121.159	246.263	120.028	245.709	119.227	245.882	118.889	122.229	119.534	126.156	117.15	125.335	118.49	63.1523	118.147	66.5556	118.57	68.1858
118.424	-10.6185	120.312	4.0522	120.327	6.6528	121.099	671.038	121.001	688.544	120.045	685.89	121.583	420.923	121	422.196	120.981	417.492	122.159	245.915	121.028	245.477	120.227	245.722	119.889	122.125	120.534	125.942	118.15	125.332	119.49	63.0779	119.147	66.461	119.57	68.2314
119.424	-10.6432	121.312	4.0389	121.327	6.7044	122.099	669.982	122.001	687.513	121.045	685.018	122.583	420.314	122	421.515	121.981	416.995	123.159	245.419	122.028	244.799	121.227	245.283	120.889	122.056	121.534	125.659	119.15	125.084	120.49	63.1401	120.147	66.4114	120.57	68.0763
120.424	-10.7621	122.312	3.9307	122.327	6.9216	123.099	669.094	123.001	686.528	122.045	683.976	123.583	420.037	123	420.775	122.981	416.238	124.159	245.139	123.028	244.526	122.227	244.869	121.889	121.957	122.534	125.42	120.15	125.139	121.49	63.0445	121.147	66.4455	121.57	67.8299
121.424	-10.7774	123.312	4.1089	123.327	6.9108	124.099	668.216	124.001	685.73	123.045	683.088	124.583	419.472	124	420.269	123.981	415.681	125.159	244.971	124.028	244.354	123.227	244.667	122.889	121.818	123.534	125.54	121.15	124.747	122.49	62.8189	122.147	66.3733	122.57	67.5889
122.424	-10.8997	124.312	4.1463	124.327	6.9108	125.099	667.487	125.001	684.833	124.045	682.267	125.583	419.114	125	420.022	124.981	415.293	126.159	244.499	125.028	244.224	124.227	244.358	123.889	121.593	124.534	125.454	122.15	124.649	123.49	62.8179	123.147	66.0394	123.57	67.663
123.424	-11.055	125.312	4.0539	125.327	7.1139	126.099	666.568	126.001	683.743	125.045	681.56	126.583	418.527	126	419.491	125.981	414.908	127.159	244.37	126.028	243.861	125.227	244.251	124.889	121.497	125.534	125.44	123.15	124.383	124.49	62.7672	124.147	66.0839	124.57	67.7046
124.424	-11.055	126.312	4.1219	126.327	7.2664	127.099	665.934	127.001	682.742	126.045	680.679	127.583	418.152	127	419.05	126.981	414.39	128.159	244.35	127.028	243.586	126.227	243.9	125.889	121.444	126.534	125.164	124.15	124.371	125.49	62.5836	125.147	66.0128	125.57	67.4797
125.424	-11.1928	127.312	4.251	127.327	7.1646	128.099	665.015	128	682	127.045	679.721	128.583	417.514	128	418.877	127.981	413.875	129.159	244.109	128.028	243.36	127.227	243.516	126.889	121.203	127.534	124.773	125.15	124.051	126.49	62.5764	126.147	66.042	126.57	67.3183
126.424	-11.3984	128.312	4.2162	128.327	7.0947	129.099	664.392	129	681.217	128.045	678.886	129.583	417.24	129	418.189	128.981	413.623	130.159	243.759	129.028	243.154	128.227	243.137	127.889	121.143	128.534	124.829	126.15	124.016	127.49	62.44	127.147	66.0922	127.57	67.0525
127.424	-11.412	129.312	4.1814	129.327	7.3071	130.099	663.501	130	680.549	129.045	678.142	130.583	416.728	130	417.827	129.981	413.056	131.159	243.701	130.028	242.816	129.227	242.761	128.889	120.891	129.534	124.868	127.15	123.905	128.49	62.3971	128.147	65.9677	128.57	66.9042
128.424	-11.3057	130.312	4.2176	130.327	7.3043	131.099	662.655	131	679.803	130.045	677.422	131.583	416.175	131	417.19	130.981	412.551	132.159	243.418	131.028	242.563	130.227	242.736	129.889	120.838	130.534	124.763	128.15	123.628	129.49	62.532	129.147	65.7356	129.57	67.1703
129.424	-11.5072	131.312	4.3819	131.327	7.2473	132.099	662.064	132	678.957	131.045	676.718	132.583	415.523	132	416.674	131.981	411.996	133.159	243.026	132.028	242.448	131.227	242.431	130.889	120.624	131.534	124.779	129.15	123.658	130.49	62.4346	130.147	65.7242	130.57	67.1724
130.424	-11.5335	132.312	4.3323	132.327	7.3299	133.099	661.117	133	678.002	132.045	675.913	133.583	415.083	133	416.089	132.981	411.565	134.159	242.77	133.028	242.22	132.227	242.138	131.889	120.646	132.534	124.591	130.15	123.546	131.49	62.0405	131.147	65.882	131.57	67.1262
131.424	-11.6225	133.312	4.3323	133.327	7.3718	134.099	660.15	134	677.285	133.045	675.044	134.583	414.911	134	415.604	133.981	411.096	135.159	242.619	134.028	241.926	133.227	241.754	132.889	120.394	133.534	124.348	131.15	123.185	132.49	62.1148	132.147	65.7059	132.57	66.9433
132.424	-11.6225	134.312	4.2044	134.327	7.5639	135.099	659.486	135	676.482	134.045	674.379	135.583	414.503	135	415.368	134.981	410.736	136.159	242.32	135.028	241.556	134.227	241.748	133.889	120.322	134.534	124.326	132.15	123.231	133.49	62.0782	133.147	65.5157	133.57	66.7535
133.424	-11.7084	135.312	4.3489	135.327	7.5238	136.099	658.948	136	675.773	135.045	673.5	136.583	414.002	136	414.811	135.981	410.406	137.159	242.14	136.028	241.218	135.227	241.4	134.889	120.275	135.534	123.977	133.15	123.329	134.49	62.2206	134.147	65.3694	134.57	66.8942
134.424	-11.7804	136.312	4.3538	136.327	7.6333	137.099	658.238	137	675.043	136.045	672.728	137.583	413.586	137	414.6	136.981	410.081	138.159	241.82	137.028	241.242	136.227	240.978	135.889	120.16	136.534	123.746	134.15	123.4	135.49	62.0493	135.147	65.1995	135.57	66.8695
135.424	-11.8833	137.312	4.4006	137.327	7.5941	138.099	657.397	138	674.369	137.045	671.836	138.583	413.041	138	414.091	137.981	409.591	139.159	241.486	138.028	240.947	137.227	240.865	136.889	120.136	137.534	123.617	135.15	123.102	136.49	62.0864	136.147	65.3998	136.57	67.0156
136.424	-11.9916	138.312	4.3159	138.327	7.6289	139.099	656.528	139	673.595	138.045	671.178	139.583	412.522	139	413.615	138.981	408.916	140.159	241.386	139.028	240.639	138.227	240.636	137.889	119.9	138.534	123.499	136.15	123.135	137.49	61.9558	137.147	65.3038	137.57	66.847
137.424	-11.9988	139.312	4.3237	139.327	7.6205	140.099	656	140	673.035	139.045	670.238	140.583	412.24	140	413.217	139.981	408.69	141.159	241.205	140.028	240.483	139.227	240.242	138.889	119.695	139.534	123.436	137.15	122.876	138.49	61.8473	138.147	65.1943	138.57	66.6642
138.424	-11.9362	140.312	4.3611	140.327	7.745	141.099	655.252	141	672.096	140.045	669.607	141.583	412.066	141	412.947	140.981	408.196	142.159	241.031	141.028	240.296	140.227	240.323	139.889	119.656	140.534	123.523	138.15	122.853	139.49	61.7549	139.147	65.184	139.57	66.5855
139.424	-11.9499	141.312	4.4755	141.327	7.7819	142.099	654.545	142	671.294	141.045	668.955	142.583	411.485	142	412.697	141.981	407.926	143.159	240.873	142.028	240.068	141.227	240.328	140.889	119.499	141.534	123.535	139.15	122.631	140.49	61.8233	140.147	65.1383	140.57	66.706
140.424	-12.1231	142.312	4.5799	142.327	7.7107	143.099	653.736	143	670.871	142.045	668.487	143.583	411.115	143	412.177	142.981	407.824	144.159	240.799	143.028	239.703	142.227	240.191	141.889	119.567	142.534	123.178	140.15	122.746	141.49	61.8705	141.147	65.0139	141.57	66.7169
141.424	-12.2759	143.312	4.6341	143.327	7.7973	144.099	653.083	144	670.495	143.045	667.811	144.583	410.613	144	411.654	143.981	407.258	145.159	240.853	144.028	239.667	143.227	239.801	142.889	119.339	143.534	123.243	141.15	122.5	142.49	61.7117	142.147	65.1389	142.57	66.4833
142.424	-12.297	144.312	4.6769	144.327	7.8085	145.099	652.708	145	669.839	144.045	667.089	145.583	410.357	145	411.45	144.981	406.958	146.159	240.58	145.028	239.666	144.227	239.773	143.889	119.386	144.534	123.204	142.15	122.418	143.49	61.7299	143.147	65.1321	143.57	66.4548
143.424	-12.4361	145.312	4.6674	145.327	7.89	146.099	651.955	146	669.142	145.045	666.535	146.583	409.737	146	410.805	145.981	406.265	147.159	240.476	146.028	239.181	145.227	239.624	144.889	119.604	145.534	123.134	143.15	122.315	144.49	61.7778	144.147	64.8991	144.57	66.5802
144.424	-12.485	146.312	4.7481	146.327	7.922	147.099	651.097	147	668.272	146.045	665.73	147.583	409.564	147	410.543	146.981	405.904	148.159	240.179	147.028	238.722	146.227	239.081	145.889	119.686	146.534	123.081	144.15	122.264	145.49	61.9383	145.147	65.3486	145.57	66.5856
145.424	-12.5943	147.312	4.7481	147.327	8.0423	148.099	650.549	148	667.717	147.045	665.201	148.583	409.446	148	410.159	147.981	405.732	149.159	240.071	148.028	238.692	147.227	238.996	146.889	119.468	147.534	122.984	145.15	122.439	146.49	62.0488	146.147	65.1836	146.57	66.5105
146.424	-12.6532	148.312	4.6581	148.327	8.0645	149.099	650.067	149	667.056	148.045	664.444	149.583	409.175	149	409.803	148.981	405.488	150.159	239.824	149.028	238.348	148.227	238.907	147.889	119.444	148.534	122.97	146.15	122.302	147.49	62.1118	147.147	65.2377	147.57	66.3987
147.424	-12.593	149.312	4.8223	149.327	8.0251	150.099	649.347	150	666.323	149.045	663.791	150.583	408.527	150	409.639	149.981	405.398	151.159	239.563	150.028	238.453	149.227	238.807	148.889	119.305	149.534	122.736	147.15	121.886	148.49	61.8162	148.147	65.1192	148.57	66.5258
148.424	-12.5444	150.312	4.8304	150.327	7.8922	151.099	648.769	151	665.685	150.045	663.191	151.583	408.158	151	409.224	150.981	404.854	152.159	239.446	151.028	238.439	150.227	238.526	149.889	119.267	150.534	122.571	148.15	122.115	149.49	61.7175	149.147	65.0776	149.57	66.3525
149.424	-12.6732	151.312	4.9106	151.327	7.8549	152.099	648.069	152	665.11	151.045	662.667	152.583	407.987	152	408.949	151.981	404.521	153.159	239.127	152.028	237.965	151.227	238.348	150.889	119.175	151.534	122.622	149.15	121.895	150.49	61.7509	150.147	64.9399	150.57	66.2609
150.424	-12.723	152.312	4.8405	152.327	7.9264	153.099	647.468	153	664.531	152.045	661.972	153.583	407.716	153	408.575	152.981	404.118	154.159	238.946	153.028	237.85	152.227	238.326	151.889	119.154	152.534	122.363	150.15	121.91	151.49	61.6293	151.147	64.9743	151.57	66.2753
151.424	-12.7719	153.312	4.849	153.327	8.0605	154.099	647.074	154	663.785	153.045	661.385	154.583	407.222	154	408.43	153.981	403.851	155.159	238.734	154.028	237.653	153.227	238.214	152.889	118.885	153.534	122.394	151.15	121.664	152.49	61.7182	152.147	64.9401	152.57	66.1578
152.424	-12.7646	154.312	4.8818	154.327	8.0339	155.099	646.535	155	663.162	154.045	660.904	155.583	406.563	155	407.959	154.981	403.47	156.159	238.464	155.028	237.523	154.227	238.029	153.889	118.762	154.534	122.465	152.15	121.68	153.49	61.8973	153.147	64.8981	153.57	66.3189
153.424	-12.9245	155.312	4.8436	155.327	8.2004	156.099	645.825	156	662.274	155.045	660.255	156.583	406.245	156	407.785	155.981	402.784	157.159	238.256	156.028	237.584	155.227	237.926	154.889	118.704	155.534	122.685	153.15	121.433	154.49	61.7858	154.147	64.8403	154.57	66.4068
154.424	-12.9257	156.312	5.0177	156.327	8.1411	157.099	645.243	157	661.779	156.045	659.539	157.583	406.232	157	407.454	156.981	402.795	158.159	237.898	157.028	237.475	156.227	237.794	155.889	118.55	156.534	122.462	154.15	121.522	155.49	61.6874	155.147	64.9551	155.57	66.4734
155.424	-13.0581	157.312	5.0463	157.327	8.1292	158.099	644.445	158	660.914	157.045	658.911	158.583	405.879	158	406.945	157.981	402.374	159.159	237.771	158.028	237.146	157.227	237.392	156.889	118.703	157.534	122.388	155.15	121.508	156.49	61.6751	156.147	64.805	156.57	66.1724
156.424	-13.1637	158.312	5.0852	158.327	8.1554	159.099	643.701	159	660.676	158.045	658.205	159.583	405.477	159	406.458	158.981	402.06	160.159	237.627	159.028	236.981	158.227	237.189	157.889	118.469	158.534	122.169	156.15	121.015	157.49	61.8015	157.147	64.8219	157.57	66.1293
157.424	-13.1843	159.312	5.0927	159.327	8.2299	160.099	643.206	160	660.118	159.045	657.87	160.583	405.078	160	405.93	159.981	401.824	161.159	237.753	160.028	236.827	159.227	236.964	158.889	118.346	159.534	121.996	157.15	120.943	158.49	61.6552	158.147	64.526	158.57	65.9469
158.424	-13.2404	160.312	5.1835	160.327	8.2094	161.099	642.761	161	659.24	160.045	657.383	161.583	404.793	161	405.745	160.981	401.452	162.159	237.53	161.028	236.411	160.227	236.935	159.889	118.353	160.534	122.008	158.15	120.79	159.49	61.4784	159.147	64.5222	159.57	66.2061
159.424	-13.3322	161.312	5.1651	161.327	8.1797	162.099	642.369	162	658.836	161.045	656.9	162.583	404.649	162	405.575	161.981	401.309	163.159	237.295	162.028	236.391	161.227	236.875	160.889	118.273	161.534	122.114	159.15	121.047	160.49	61.3834	160.147	64.5173	160.57	66.2227
160.424	-13.3937	162.312	5.2425	162.327	8.1267	163.099	641.918	163	658.453	162.045	656.208	163.583	404.446	163	405.231	162.981	401.056	164.159	237.192	163.028	236.258	162.227	236.555	161.889	118.255	162.534	122.154	160.15	120.924	161.49	61.6989	161.147	64.6608	161.57	66.0908
161.424	-13.3431	163.312	5.1388	163.327	8.2751	164.099	641.218	164	657.928	163.045	655.545	164.583	403.943	164	404.892	163.981	400.736	165.159	237.154	164.028	235.865	163.227	236.493	162.889	118.157	163.534	122.158	161.15	120.82	162.49	61.9077	162.147	64.5964	162.57	66.1395
162.424	-13.37	164.312	5.0206	164.327	8.3459	165.099	640.56	165	657.33	164.045	655.005	165.583	403.754	165	404.532	164.981	400.206	166.159	236.967	165.028	236.056	164.227	235.941	163.889	118.137	164.534	122.036	162.15	120.889	163.49	61.5939	163.147	64.7646	163.57	66.2531
163.424	-13.4272	165.312	5.0592	165.327	8.4681	166.099	639.929	166	656.645	165.045	654.462	166.583	403.444	166	404.24	165.981	400.035	167.159	236.867	166.028	235.741	165.227	236.23	164.889	117.936	165.534	121.865	163.15	120.737	164.49	61.487	164.147	64.6711	164.57	66.1648
164.424	-13.3553	166.312	5.2199	166.327	8.4008	167.099	639.506	167	656.11	166.045	653.87	167.583	403.327	167	404.062	166.981	399.781	168.159	236.625	167.028	235.705	166.227	236.405	165.889	118.074	166.534	121.686	164.15	120.763	165.49	61.5289	165.147	64.8235	165.57	66.0879
165.424	-13.5439	167.312	5.2615	167.327	8.3103	168.099	639.06	168	655.656	167.045	653.581	168.583	403.111	168	403.913	167.981	399.437	169.159	236.401	168.028	235.59	167.227	236.449	166.889	117.924	167.534	121.783	165.15	120.677	166.49	61.5344	166.147	64.5376	166.57	66.353
166.424	-13.6299	168.312	5.2615	168.327	8.3103	169.099	638.857	169	655.193	168.045	653.371	169.583	402.779	169	403.198	168.981	399.156	170.159	236.598	169.028	235.343	168.227	236.283	167.889	117.645	168.534	121.894	166.15	120.929	167.49	61.7627	167.147	64.5272	167.57	66.4962
167.424	-13.6411	169.312	5.3858	169.327	8.404	170.099	638.073	170	654.529	169.045	652.572	170.583	402.557	170	402.942	169.981	398.594	171.159	236.377	170.028	235.292	169.227	235.825	168.889	117.428	169.534	121.775	167.15	120.705	168.49	61.5341	168.147	64.741	168.57	66.2111
168.424	-13.5901	170.312	5.2625	170.327	8.5846	171.099	637.461	171	654.05	170.045	651.889	171.583	402.172	171	402.719	170.981	398.529	172.159	236.015	171.028	234.913	170.227	235.497	169.889	117.474	170.534	121.698	168.15	120.714	169.49	61.3811	169.147	64.8425	169.57	66.1959
169.424	-13.789	171.312	5.3667	171.327	8.4851	172.099	637.005	172	653.414	171.045	651.256	172.583	401.603	172	402.326	171.981	398.199	173.159	235.774	172.028	234.837	171.227	235.099	170.889	117.637	171.534	121.272	169.15	120.614	170.49	61.4824	170.147	64.6439	170.57	66.3054
170.424	-13.8635	172.312	5.2306	172.327	8.5696	173.099	636.51	173	652.95	172.045	650.516	173.583	401.389	173	402.067	172.981	397.823	174.159	235.683	173.028	234.799	172.227	235.145	171.889	117.687	172.534	121.415	170.15	120.412	171.49	61.5824	171.147	64.6197	171.57	65.9136
171.424	-13.835	173.312	5.2917	173.327	8.6191	174.099	636.131	174	652.619	173.045	650.245	174.583	401.132	174	401.811	173.981	397.732	175.159	235.606	174.028	234.823	173.227	235.037	172.889	117.401	173.534	121.5	171.15	120.275	172.49	61.6749	172.147	64.7216	172.57	66.0441
172.424	-13.7995	174.312	5.2566	174.327	8.6308	175.099	635.451	175	652.099	174.045	649.979	175.583	400.732	175	401.361	174.981	397.242	176.159	235.504	175.028	234.637	174.227	234.81	173.889	117.572	174.534	121.63	172.15	120.392	173.49	61.8191	173.147	64.7177	173.57	66.3973
173.424	-13.9215	175.312	5.3698	175.327	8.5657	176.099	634.964	176	651.403	175.045	649.642	176.583	400.615	176	401.343	175.981	397.046	177.159	235.577	176.028	234.577	175.227	234.732	174.889	117.432	175.534	121.51	173.15	120.362	174.49	61.5767	174.147	65.0286	174.57	66.3477
174.424	-13.8902	176.312	5.4054	176.327	8.5636	177.099	634.486	177	651.121	176.045	649.048	177.583	400.438	177	401.061	176.981	396.826	178.159	235.242	177.028	234.571	176.227	234.529	175.889	117.545	176.534	121.406	174.15	120.255	175.49	61.7638	175.147	65.0117	175.57	66.3362
175.424	-13.9422	177.312	5.287	177.327	8.6994	178.099	633.919	178	650.701	177.045	648.597	178.583	400.142	178	400.712	177.981	396.698	179.159	235.038	178.028	233.973	177.227	234.65	176.889	117.51	177.534	121.374	175.15	120.034	176.49	61.7493	176.147	65.0343	176.57	66.2566
176.424	-13.9642	178.312	5.3288	178.327	8.8459	179.099	633.331	179	650.178	178.045	647.999	179.583	399.932	179	400.615	178.981	396.313	180.159	234.816	179.028	233.911	178.227	234.409	177.889	117.426	178.534	121.189	176.15	120.235	177.49	61.7917	177.147	65.2123	177.57	66.3239
177.424	-14.0091	179.312	5.388	179.327	8.8619	180.099	632.929	180	649.731	179.045	647.547	180.583	399.697	180	400.431	179.981	396.066	181.159	234.755	180.028	233.852	179.227	234.31	178.889	117.416	179.534	121.423	177.15	120.088	178.49	61.588	178.147	64.9037	178.57	66.1557
178.424	-14.1732	180.312	5.3481	180.327	8.7755	181.099	632.526	181	649.186	180.045	647.165	181.583	399.499	181	400.216	180.981	395.896	182.159	234.618	181.028	233.838	180.227	234.135	179.889	117.383	180.534	121.513	178.15	119.872	179.49	61.5265	179.147	64.9188	179.57	66.2969
179.424	-14.2568	181.312	5.4292	181.327	8.7346	182.099	632.092	182	648.775	181.045	646.706	182.583	399.446	182	399.896	181.981	395.611	183.159	234.405	182.028	233.888	181.227	233.991	180.889	117.366	181.534	121.357	179.15	119.838	180.49	61.4701	180.147	65.2241	180.57	66.389
180.424	-14.2568	182.312	5.4005	182.327	8.8304	183.099	631.712	183	648.24	182.045	646.105	183.583	399.073	183	399.692	182.981	395.349	184.159	234.441	183.028	233.758	182.227	233.834	181.889	117.276	182.534	121.357	180.15	120.126	181.49	61.5539	181.147	65.3142	181.57	66.5691
181.424	-14.3106	183.312	5.4085	183.327	9.0121	184.099	631.346	184	647.729	183.045	645.536	184.583	398.764	184	399.326	183.981	394.936	185.159	234.448	184.028	233.344	183.227	233.595	182.889	117.206	183.534	121.408	181.15	119.922	182.49	61.7412	182.147	65.0662	182.57	66.582
182.424	-14.4014	184.312	5.5586	184.327	8.9333	185.099	630.813	185	647.444	184.045	644.993	185.583	398.604	185	399.247	184.981	394.917	186.159	234.317	185.028	233.419	184.227	233.37	183.889	117.193	184.534	121.353	182.15	119.952	183.49	61.6953	183.147	65.1483	183.57	66.2824
183.424	-14.4014	185.312	5.4673	185.327	8.9709	186.099	630.401	186	646.749	185.045	644.638	186.583	398.224	186	399.016	185.981	394.73	187.159	234.011	186.028	233.215	185.227	233.336	184.889	117.24	185.534	121.183	183.15	119.683	184.49	61.7085	184.147	65.1038	184.57	66.3975
184.424	-14.4451	186.312	5.3991	186.327	9.1372	187.099	629.872	187	646.418	186.045	644.207	187.583	397.773	187	398.883	186.981	394.403	188.159	233.796	187.028	232.886	186.227	233.332	185.889	117.376	186.534	121.134	184.15	119.686	185.49	61.7836	185.147	65.0393	185.57	66.5484
185.424	-14.4153	187.312	5.4606	187.327	9.1372	188.099	629.448	188	645.923	187.045	643.593	188.583	397.704	188	398.515	187.981	394.154	189.159	233.663	188.028	233.004	187.227	233.055	186.889	117.246	187.534	120.973	185.15	119.771	186.49	61.8411	186.147	64.981	186.57	66.5551
186.424	-14.5143	188.312	5.6055	188.327	9.1372	189.099	629.027	189	645.471	188.045	643.075	189.583	397.325	189	398.12	188.981	393.902	190.159	233.63	189.028	232.884	188.227	232.99	187.889	117.175	188.534	120.969	186.15	119.775	187.49	61.6603	187.147	64.8943	187.57	66.4837
187.424	-14.4283	189.312	5.5386	189.327	9.0649	190.099	628.659	190	645.058	189.045	642.652	190.583	397.303	190	397.825	189.981	393.618	191.159	233.563	190.028	232.619	189.227	232.841	188.889	117.055	189.534	120.79	187.15	119.701	188.49	61.484	188.147	65.0237	188.57	66.3536
188.424	-14.4401	190.312	5.5762	190.327	9.2067	191.099	628.007	191	644.53	190.045	642.201	191.583	397.173	191	397.593	190.981	393.528	192.159	233.256	191.028	232.557	190.227	232.661	189.889	117.072	190.534	120.895	188.15	119.612	189.49	61.473	189.147	65.0538	189.57	66.3382
189.424	-14.3776	191.312	5.4654	191.327	9.2067	192.099	627.6	192	643.947	191.045	641.814	192.583	396.707	192	397.384	191.981	393.288	193.159	233.288	192.028	232.147	191.227	232.54	190.889	116.844	191.534	120.913	189.15	119.328	190.49	61.5374	190.147	65.045	190.57	66.3626
190.424	-14.5725	192.312	5.5445	192.327	9.142	193.099	627.159	193	643.381	192.045	641.451	193.583	396.318	193	397.192	192.981	392.99	194.159	232.938	193.028	232.249	192.227	232.482	191.889	116.772	192.534	120.802	190.15	119.448	191.49	61.5824	191.147	65.1222	191.57	66.5971
191.424	-14.6921	193.312	5.4413	193.327	9.1167	194.099	626.648	194	642.958	193.045	641.003	194.583	396.118	194	396.872	193.981	392.699	195.159	232.937	194.028	232.078	193.227	232.174	192.889	116.842	193.534	120.705	191.15	119.496	192.49	61.4244	192.147	64.9493	192.57	66.4041
192.424	-14.6711	194.312	5.7033	194.327	9.0381	195.099	626.365	195	642.755	194.045	640.41	195.583	396.12	195	396.594	194.981	392.463	196.159	232.985	195.028	232.078	194.227	232.112	193.889	116.686	194.534	120.733	192.15	119.366	193.49	61.5364	193.147	65.2357	193.57	66.2795
193.424	-14.5623	195.312	5.7581	195.327	9.1608	196.099	625.943	196	642.31	195.045	639.922	196.583	395.848	196	396.635	195.981	392.24	197.159	232.799	196.028	232.005	195.227	232.034	194.889	116.71	195.534	120.6	193.15	119.163	194.49	61.7059	194.147	65.0088	194.57	66.089
194.424	-14.7548	196.312	5.6891	196.327	9.297	197.099	625.884	197	642.025	196.045	639.619	197.583	395.777	197	396.301	196.981	392.112	198.159	232.632	197.028	231.73	196.227	232.096	195.889	116.827	196.534	120.58	194.15	119.17	195.49	61.7079	195.147	64.9861	195.57	66.2432
195.424	-14.9314	197.312	5.6051	197.327	9.4014	198.099	625.433	198	641.539	197.045	639.237	198.583	395.474	198	396.017	197.981	391.817	199.159	232.763	198.028	231.658	197.227	231.916	196.889	116.895	197.534	120.716	195.15	119.18	196.49	61.6845	196.147	64.7771	196.57	66.3064
196.424	-14.9924	198.312	5.6004	198.327	9.4806	199.099	624.889	199	641.098	198.045	638.782	199.583	395.222	199	395.836	198.981	391.528	200.159	232.58	199.028	231.59	198.227	231.897	197.889	116.575	198.534	120.766	196.15	119.189	197.49	61.7845	197.147	64.8775	197.57	66.3239
197.424	-15.0087	199.312	5.6396	199.327	9.4472	200.099	624.451	200	640.589	199.045	638.333	200.583	394.971	200	395.436	199.981	391.27	201.159	232.379	200.028	231.522	199.227	231.629	198.889	116.56	199.534	120.679	197.15	119.304	198.49	61.7609	198.147	65.1417	198.57	66.4856
198.424	-15.0917	200.312	5.6824	200.327	9.3557	201.099	624.073	201	640.108	200.045	637.683	201.583	394.832	201	395.29	200.981	391.217	202.159	232.576	201.028	231.293	200.227	231.42	199.889	116.635	200.534	120.435	198.15	119.237	199.49	61.6998	199.147	65.1505	199.57	66.6616
199.424	-15.0917	201.312	5.6882	201.327	9.333	202.099	623.977	202	639.81	201.045	637.346	202.583	394.307	202	395.178	201.981	390.853	203.159	232.543	202.028	231.201	201.227	231.511	200.889	116.507	201.534	120.207	199.15	119.277	200.49	61.791	200.147	65.1301	200.57	66.37
200.424	-15.0244	202.312	5.794	202.327	9.3249	203.099	623.489	203	639.636	202.045	637.054	203.583	394.239	203	394.926	202.981	390.579	204.159	232.267	203.028	231.23	202.227	231.417	201.889	116.624	202.534	120.212	200.15	119.168	201.49	61.9176	201.147	64.966	201.57	66.5043
201.424	-15.0257	203.312	5.9417	203.327	9.3989	204.099	623.118	204	639.099	203.045	636.803	204.583	394.134	204	394.555	203.981	390.437	205.159	232.169	204.028	231.073	203.227	231.446	202.889	116.629	203.534	120.251	201.15	119.119	202.49	61.6019	202.147	65.1474	202.57	66.5909
202.424	-15.1322	204.312	5.8253	204.327	9.5028	205.099	622.664	205	638.735	204.045	636.345	205.583	394.093	205	394.466	204.981	390.3	206.159	232.101	205.028	231.242	204.227	231.315	203.889	116.661	204.534	120.247	202.15	118.97	203.49	61.8838	203.147	65.3734	203.57	66.7769
203.424	-15.2308	205.312	5.7252	205.327	9.4598	206.099	622.2	206	638.167	205.045	635.928	206.583	393.692	206	394.409	205.981	390.169	207.159	232.094	206.028	231.218	205.227	231.019	204.889	116.62	205.534	120.398	203.15	118.906	204.49	61.9472	204.147	65.222	204.57	66.5711
204.424	-15.1815	206.312	5.6985	206.327	9.559	207.099	621.832	207	637.848	206.045	635.716	207.583	393.653	207	394.323	206.981	390.214	208.159	231.86	207.028	230.966	206.227	231	205.889	116.712	206.534	120.221	204.15	118.996	205.49	62.0781	205.147	65.3656	205.57	66.6284
205.424	-15.1815	207.312	5.7722	207.327	9.5422	208.099	621.358	208	637.252	207.045	635.34	208.583	393.31	208	394.005	207.981	389.837	209.159	231.77	208.028	230.705	207.227	231.058	206.889	116.743	207.534	120.281	205.15	119.13	206.49	62.0519	206.147	65.5245	206.57	66.606
206.424	-15.2701	208.312	5.9203	208.327	9.4001	209.099	620.756	209	636.865	208.045	634.6	209.583	393.294	209	393.823	208.981	389.711	210.159	231.693	209.028	230.558	208.227	230.839	207.889	116.459	208.534	120.245	206.15	119.213	207.49	61.9068	207.147	65.4262	207.57	66.5424
207.424	-15.3233	209.312	5.966	209.327	9.4588	210.099	620.351	210	636.574	209.045	634.424	210.583	393.102	210	393.544	209.981	389.49	211.159	231.576	210.028	230.573	209.227	230.782	208.889	116.551	209.534	119.996	207.15	119.245	208.49	61.8509	208.147	65.272	208.57	66.5493
208.424	-15.3198	210.312	5.9415	210.327	9.4437	211.099	620.323	211	636.288	210.045	634.108	211.583	392.988	211	393.24	210.981	389.245	212.159	231.592	211.028	230.397	210.227	230.706	209.889	116.337	210.534	120.004	208.15	119.143	209.49	61.7769	209.147	65.0618	209.57	66.6791
209.424	-15.4249	211.312	5.9731	211.327	9.4866	212.099	620.113	212	636.032	211.045	633.662	212.583	392.807	212	393.019	211.981	389.177	213.159	231.342	212.028	230.319	211.227	230.496	210.889	116.328	211.534	120.252	209.15	119.07	210.49	61.731	210.147	65.4719	210.57	66.8087
210.424	-15.3877	212.312	5.9069	212.327	9.5296	213.099	619.449	213	635.494	212.045	633.481	213.583	392.537	213	392.757	212.981	388.825	214.159	231.305	213.028	230.127	212.227	230.352	211.889	116.291	212.534	120.017	210.15	118.901	211.49	61.7706	211.147	65.3842	211.57	66.7755
211.424	-15.4594	213.312	5.9861	213.327	9.5251	214.099	619.253	214	634.97	213.045	632.981	214.583	392.265	214	393.017	213.981	388.76	215.159	231.078	214.028	230.247	213.227	230.16	212.889	116.198	213.534	119.968	211.15	118.917	212.49	61.8423	212.147	65.4218	212.57	67.1064
212.424	-15.4549	214.312	6.1244	214.327	9.4963	215.099	618.781	215	634.394	214.045	632.261	215.583	392.138	215	392.671	214.981	388.538	216.159	231.156	215.028	230.112	214.227	230.25	213.889	116.12	214.534	120.093	212.15	119.119	213.49	61.7943	213.147	65.3675	213.57	66.9894
213.424	-15.5092	215.312	6.1244	215.327	9.6755	216.099	618.337	216	634.142	215.045	631.883	216.583	391.769	216	392.08	215.981	388.351	217.159	231.131	216.028	230.049	215.227	230.196	214.889	116.079	215.534	119.978	213.15	118.999	214.49	61.9776	214.147	65.529	214.57	66.9335
214.424	-15.6362	216.312	5.9925	216.327	9.7121	217.099	617.975	217	633.866	216.045	631.837	217.583	391.357	217	392.243	216.981	388.27	218.159	230.855	217.028	230.054	216.227	230.394	215.889	115.92	216.534	120.109	214.15	118.717	215.49	61.8411	215.147	65.2975	215.57	66.8341
215.424	-15.643	217.312	5.9389	217.327	9.7176	218.099	617.651	218	633.946	217.045	631.467	218.583	391.124	218	391.945	217.981	388.105	219.159	230.797	218.028	229.887	217.227	230.253	216.889	115.999	217.534	120.168	215.15	118.539	216.49	61.776	216.147	65.4668	216.57	67.1365
216.424	-15.5699	218.312	6.0559	218.327	9.65	219.099	617.301	219	633.466	218.045	631.079	219.583	390.961	219	391.852	218.981	387.713	220.159	230.588	219.028	229.899	218.227	229.956	217.889	116.152	218.534	120.17	216.15	118.779	217.49	61.778	217.147	65.6029	217.57	66.942
217.424	-15.5129	219.312	6.1529	219.327	9.5447	220.099	616.996	220	632.882	219.045	630.708	220.583	390.813	220	391.429	219.981	387.274	221.159	230.623	220.028	229.663	219.227	229.8	218.889	116.258	219.534	120.178	217.15	118.671	218.49	62.047	218.147	65.5079	218.57	66.9968
218.424	-15.5743	220.312	6.1405	220.327	9.5953	221.099	616.717	221	632.355	220.045	630.294	221.583	390.693	221	391.297	220.981	387.075	222.159	230.546	221.028	229.37	220.227	229.607	219.889	116.122	220.534	119.945	218.15	118.665	219.49	62.0981	219.147	65.5661	219.57	66.928
219.424	-15.5625	221.312	6.0071	221.327	9.7694	222.099	616.269	222	632.132	221.045	629.9	222.583	390.391	222	391.092	221.981	386.801	223.159	230.496	222.028	229.566	221.227	229.35	220.889	115.881	221.534	120.106	219.15	118.488	220.49	62.0585	220.147	65.3851	220.57	66.8169
220.424	-15.5948	222.312	6.0729	222.327	9.6782	223.099	615.878	223	631.873	222.045	629.571	223.583	390.476	223	390.853	222.981	386.649	224.159	230.333	223.028	229.633	222.227	229.3	221.889	116.021	222.534	119.968	220.15	118.753	221.49	62.0178	221.147	65.4967	221.57	66.973
221.424	-15.6482	223.312	6.0973	223.327	9.6847	224.099	615.607	224	631.607	223.045	629.228	224.583	390.239	224	390.912	223.981	386.823	225.159	230.225	224.028	229.579	223.227	229.081	222.889	116.022	223.534	119.907	221.15	118.703	222.49	62.1387	222.147	65.6251	222.57	67.0455
222.424	-15.8174	224.312	5.98	224.327	9.7688	225.099	615.298	225	631.346	224.045	628.989	225.583	390.187	225	390.654	224.981	386.813	226.159	230.288	225.028	229.451	224.227	229.109	223.889	116.123	224.534	119.889	222.15	118.596	223.49	62.1383	223.147	65.6225	223.57	67.3095
223.424	-15.828	225.312	5.98	225.327	9.8063	226.099	615.058	226	630.937	225.045	628.769	226.583	389.966	226	390.474	225.981	386.439	227.159	230.188	226.028	229.102	225.227	229.088	224.889	115.868	225.534	119.975	223.15	118.713	224.49	62.1517	224.147	65.4075	224.57	67.1792
224.424	-15.782	226.312	5.9623	226.327	9.9298	227.099	614.691	227	630.639	226.045	628.449	227.583	389.712	227	390.247	226.981	386.294	228.159	230.154	227.028	229.094	226.227	229.175	225.889	115.728	226.534	119.764	224.15	118.588	225.49	62.1353	225.147	65.384	225.57	67.0615
225.424	-15.782	227.312	6.083	227.327	9.9972	228.099	614.353	228	630.058	227.045	627.993	228.583	389.353	228	389.827	227.981	385.841	229.159	229.746	228.028	228.78	227.227	229.049	226.889	115.665	227.534	119.845	225.15	118.813	226.49	62.2355	226.147	65.4776	226.57	67.1249
226.424	-15.9136	228.312	6.1057	228.327	9.9909	229.099	613.926	229	629.537	228.045	627.475	229.583	389.031	229	389.812	228.981	385.675	230.159	229.732	229.028	228.791	228.227	228.83	227.889	115.313	228.534	119.986	226.15	118.473	227.49	62.02	227.147	65.4434	227.57	67.0197
227.424	-16.0936	229.312	6.1676	229.327	9.9348	230.099	613.55	230	629.189	229.045	626.948	230.583	388.969	230	389.721	229.981	385.672	231.159	229.722	230.028	228.88	229.227	228.812	228.889	115.539	229.534	119.984	227.15	118.639	228.49	61.8399	228.147	65.4878	228.57	66.8946
228.424	-16.0924	230.312	6.1131	230.327	10.001	231.099	613.198	231	628.86	230.045	626.718	231.583	388.987	231	389.459	230.981	385.56	232.159	229.516	231.028	228.808	230.227	228.72	229.889	115.74	230.534	119.92	228.15	118.472	229.49	62.0397	229.147	65.3935	229.57	66.9838
229.424	-16.1038	231.312	6.1401	231.327	10.0543	232.099	612.88	232	628.866	231.045	626.412	232.583	388.783	232	389.352	231.981	385.587	233.159	229.439	232.028	228.745	231.227	228.709	230.889	115.773	231.534	119.868	229.15	118.48	230.49	62.1097	230.147	65.5284	230.57	66.9058
230.424	-16.1139	232.312	6.1741	232.327	10.0489	233.099	612.33	233	628.312	232.045	626.078	233.583	388.361	233	389.193	232.981	385.299	234.159	229.353	233.028	228.571	232.227	228.71	231.889	115.902	232.534	119.902	230.15	118.479	231.49	62.0726	231.147	65.4153	231.57	67.0864
231.424	-16.2036	233.312	6.1605	233.327	10.1158	234.099	611.959	234	627.749	233.045	625.556	234.583	388.126	234	389.017	233.981	384.933	235.159	229.337	234.028	228.286	233.227	228.62	232.889	115.89	233.534	119.822	231.15	118.531	232.49	62.0702	232.147	65.6018	232.57	67.1115
232.424	-16.2329	234.312	6.2506	234.327	10.0683	235.099	611.423	235	627.577	234.045	625.201	235.583	388.27	235	388.649	234.981	384.606	236.159	229.45	235.028	228.127	234.227	228.355	233.889	115.834	234.534	119.683	232.15	118.567	233.49	62.165	233.147	65.5838	233.57	66.9856
233.424	-16.2814	235.312	6.2008	235.327	10.0662	236.099	611.297	236	627.342	235.045	624.857	236.583	387.855	236	388.738	235.981	384.449	237.159	229.224	236.028	228.025	235.227	228.188	234.889	115.817	235.534	119.716	233.15	118.264	234.49	62.1093	234.147	65.4813	234.57	66.9998
234.424	-16.3096	236.312	6.2366	236.327	10.0498	237.099	610.957	237	627.171	236.045	624.676	237.583	387.839	237	388.597	236.981	384.389	238.159	229.2	237.028	228.241	236.227	228.259	235.889	115.817	236.534	119.578	234.15	118.525	235.49	62.3418	235.147	65.3935	235.57	66.8735
235.424	-16.2649	237.312	6.2341	237.327	10.0777	238.099	610.734	238	626.765	237.045	624.352	238.583	387.716	238	388.254	237.981	384.09	239.159	229.087	238.028	228.263	237.227	227.927	236.889	115.84	237.534	119.513	235.15	118.519	236.49	62.4064	236.147	65.6576	236.57	67.0394
236.424	-16.2921	238.312	6.2467	238.327	10.1404	239.099	610.421	239	626.519	238.045	623.859	239.583	387.629	239	388.082	238.981	383.978	240.159	228.941	239.028	228.258	238.227	228.048	237.889	115.786	238.534	119.636	236.15	118.527	237.49	62.307	237.147	65.6073	237.57	67.102
237.424	-16.3188	239.312	6.2451	239.327	10.2099	240.099	609.767	240	626.104	239.045	623.754	240.583	387.514	240	387.913	239.981	383.712	241.159	228.95	240.028	228.227	239.227	228.309	238.889	115.686	239.534	119.564	237.15	118.441	238.49	62.2595	238.147	65.6008	238.57	67.205
238.424	-16.3887	240.312	6.3467	240.327	10.0454	241.099	610.037	241	625.817	240.045	623.532	241.583	387.476	241	387.952	240.981	383.832	242.159	228.85	241.028	228.064	240.227	228.176	239.889	115.495	240.534	119.706	238.15	118.493	239.49	62.1879	239.147	65.7101	239.57	67.2791
239.424	-16.4575	241.312	6.4822	241.327	10.0199	242.099	609.787	242	625.537	241.045	623.283	242.583	386.978	242	387.498	241.981	383.594	243.159	228.821	242.028	227.846	241.227	228.004	240.889	115.671	241.534	119.743	239.15	118.379	240.49	62.3678	240.147	65.6298	240.57	67.4274
240.424	-16.3937	242.312	6.5935	242.327	10.0653	243.099	609.462	243	624.947	242.045	622.974	243.583	386.835	243	387.412	242.981	383.347	244.159	228.692	243.028	227.974	242.227	227.805	241.889	115.484	242.534	119.673	240.15	118.571	241.49	62.378	241.147	66.0967	241.57	67.3808
241.424	-16.5333	243.312	6.5159	243.327	10.1707	244.099	609.146	244	624.633	243.045	622.52	244.583	386.702	244	387.264	243.981	383.157	245.159	228.487	244.028	227.741	243.227	227.765	242.889	115.425	243.534	119.622	241.15	118.683	242.49	62.1276	242.147	65.7613	242.57	67.2988
242.424	-16.6565	244.312	6.5696	244.327	10.1656	245.099	608.776	245	624.078	244.045	622.223	245.583	386.383	245	387.009	244.981	382.993	246.159	228.284	245.028	227.809	244.227	227.656	243.889	115.541	244.534	119.782	242.15	118.62	243.49	62.4631	243.147	65.4959	243.57	67.3464
243.424	-16.6981	245.312	6.2512	245.327	10.3462	246.099	608.331	246	623.644	245.045	621.897	246.583	386.35	246	386.639	245.981	382.819	247.159	228.282	246.028	227.386	245.227	227.745	244.889	115.509	245.534	119.683	243.15	118.431	244.49	62.3485	244.147	65.6393	244.57	67.2029
244.424	-16.7245	246.312	6.3679	246.327	10.5153	247.099	608.02	247	623.556	246.045	621.398	247.583	386.147	247	386.581	246.981	382.993	248.159	227.96	247.028	227.583	246.227	227.412	245.889	115.459	246.534	119.573	244.15	118.336	245.49	62.2776	245.147	65.5571	245.57	67.1395
245.424	-16.7245	247.312	6.4304	247.327	10.5979	248.099	607.705	248	623.192	247.045	621.087	248.583	385.923	248	386.433	247.981	382.762	249.159	228.054	248.028	227.379	247.227	227.346	246.889	115.426	247.534	119.468	245.15	118.299	246.49	62.3284	246.147	65.4548	246.57	67.191
246.424	-16.8991	248.312	6.4958	248.327	10.5989	249.099	607.524	249	622.799	248.045	620.731	249.583	386.123	249	386.306	248.981	382.504	250.159	228.179	249.028	227.293	248.227	227.271	247.889	115.389	248.534	119.554	246.15	118.303	247.49	62.4566	247.147	65.6664	247.57	67.3645
247.424	-17.0531	249.312	6.4451	249.327	10.6349	250.099	607.193	250	622.594	249.045	620.552	250.583	385.93	250	386.189	249.981	382.1	251.159	228.128	250.028	227.257	249.227	227.039	248.889	115.538	249.534	119.633	247.15	118.376	248.49	62.6017	248.147	65.7673	248.57	67.32
248.424	-17.0899	250.312	6.4341	250.327	10.7088	251.099	606.693	251	622.324	250.045	620.286	251.583	385.668	251	386.056	250.981	381.954	252.159	228.103	251.028	227.13	250.227	226.894	249.889	115.433	250.534	119.399	248.15	118.373	249.49	62.5047	249.147	65.8026	249.57	67.231
249.424	-17.0858	251.312	6.5123	251.327	10.7073	252.099	606.472	252	621.995	251.045	619.93	252.583	385.563	252	386.012	251.981	381.639	253.159	228.05	252.028	227.455	251.227	226.892	250.889	115.315	251.534	119.371	249.15	118.193	250.49	62.507	250.147	65.6864	250.57	67.1797
250.424	-17.149	252.312	6.4753	252.327	10.7066	253.099	606.234	253	621.589	252.045	619.705	253.583	385.369	253	385.825	252.981	381.836	254.159	227.813	253.028	227.301	252.227	226.744	251.889	115.406	252.534	119.443	250.15	118.24	251.49	62.4438	251.147	65.7762	251.57	67.2083
251.424	-17.2156	253.312	6.5179	253.327	10.5881	254.099	605.928	254	621.257	253.045	619.594	254.583	385.073	254	385.503	253.981	381.738	255.159	227.783	254.028	227.354	253.227	226.727	252.889	115.507	253.534	119.243	251.15	118.407	252.49	62.6526	252.147	65.7315	252.57	67.3399
252.424	-17.1856	254.312	6.3768	254.327	10.6164	255.099	605.535	255	621.179	254.045	619.226	255.583	385.066	255	385.411	254.981	381.459	256.159	227.601	255.028	227.225	254.227	226.591	253.889	115.541	254.534	119.45	252.15	118.276	253.49	62.612	253.147	65.8474	253.57	67.3394
253.424	-17.0906	255.312	6.4602	255.327	10.6125	256.099	605.357	256	620.799	255.045	619.05	256.583	384.897	256	385.418	255.981	381.534	257.159	227.761	256.028	226.989	255.227	226.744	254.889	115.461	255.534	119.318	253.15	118.353	254.49	62.72	254.147	65.8344	254.57	67.333
254.424	-16.9892	256.312	6.5819	256.327	10.6395	257.099	605.097	257	620.429	256.045	618.699	257.583	384.788	257	385.031	256.981	381.187	258.159	227.645	257.028	226.919	256.227	226.53	255.889	115.517	256.534	119.189	254.15	118.325	255.49	62.6325	255.147	65.839	255.57	67.3733
255.424	-17.0944	257.312	6.5819	257.327	10.4754	258.099	604.789	258	620.09	257.045	618.435	258.583	384.627	258	384.727	257.981	381.032	259.159	227.715	258.028	227.113	257.227	226.449	256.889	115.4	257.534	119.505	255.15	118.396	256.49	62.6679	256.147	65.8525	256.57	67.3875
256.424	-17.2209	258.312	6.5758	258.327	10.5965	259.099	604.47	259	619.677	258.045	618.07	259.583	384.585	259	384.78	258.981	380.877	260.159	227.618	259.028	227.099	258.227	226.418	257.889	115.67	258.534	119.56	256.15	118.467	257.49	62.7714	257.147	65.7977	257.57	67.4947
257.424	-17.2711	259.312	6.565	259.327	10.5049	260.099	604.215	260	619.504	259.045	617.402	260.583	384.189	260	384.639	259.981	380.926	261.159	227.633	260.028	226.939	259.227	226.37	258.889	115.547	259.534	119.488	257.15	118.382	258.49	62.7966	258.147	65.948	258.57	67.4911
258.424	-17.1621	260.312	6.6075	260.327	10.4895	261.099	604.192	261	619.355	260.045	617.248	261.583	384.055	261	384.583	260.981	380.701	262.159	227.649	261.028	227.024	260.227	226.186	259.889	115.626	260.534	119.508	258.15	118.249	259.49	62.7527	259.147	65.9829	259.57	67.5325
259.424	-17.0626	261.312	6.657	261.327	10.5666	262.099	603.817	262	619.109	261.045	617.074	262.583	383.967	262	384.524	261.981	380.564	263.159	227.431	262.028	226.898	261.227	226.266	260.889	115.487	261.534	119.527	259.15	118.165	260.49	62.7151	260.147	65.9788	260.57	67.6043
260.424	-17.098	262.312	6.5687	262.327	10.5409	263.099	603.455	263	618.518	262.045	616.762	263.583	383.914	263	384.317	262.981	380.378	264.159	227.328	263.028	226.553	262.227	226.474	261.889	115.367	262.534	119.513	260.15	118.15	261.49	62.943	261.147	66.2193	261.57	67.8145
261.424	-17.2365	263.312	6.6412	263.327	10.4755	264.099	603.06	264	618.222	263.045	616.53	264.583	383.905	264	384.11	263.981	380.134	265.159	227.291	264.028	226.669	263.227	226.379	262.889	115.371	263.534	119.434	261.15	118.306	262.49	62.7286	262.147	66.036	262.57	67.9611
262.424	-17.1056	264.312	6.5808	264.327	10.6272	265.099	602.821	265	618.032	264.045	616.41	265.583	383.541	265	384.008	264.981	380.159	266.159	227.373	265.028	226.378	264.227	226.209	263.889	115.408	264.534	119.596	262.15	118.146	263.49	62.8503	263.147	66.0325	263.57	67.9351
263.424	-17.1149	265.312	6.6167	265.327	10.6945	266.099	602.689	266	617.645	265.045	616.254	266.583	383.477	266	383.665	265.981	379.833	267.159	227.216	266.028	226.576	265.227	226.059	264.889	115.513	265.534	119.278	263.15	118.151	264.49	62.6572	264.147	66.1246	264.57	67.7534
264.424	-17.2222	266.312	6.5597	266.327	10.6517	267.099	602.422	267	617.588	266.045	615.965	267.583	383.215	267	383.714	266.981	379.757	268.159	227.213	267.028	226.422	266.227	226.023	265.889	115.559	266.534	119.341	264.15	118.319	265.49	62.7865	265.147	66.2804	265.57	67.8409
265.424	-17.3064	267.312	6.5753	267.327	10.7293	268.099	601.992	268	617.398	267.045	615.486	268.583	383.092	268	383.345	267.981	379.541	269.159	227.151	268.028	226.282	267.227	225.979	266.889	115.667	267.534	119.323	265.15	118.267	266.49	63.0331	266.147	66.3509	266.57	67.8204
266.424	-17.2156	268.312	6.5958	268.327	10.6737	269.099	601.941	269	617.065	268.045	615.191	269.583	382.9	269	383.189	268.981	379.131	270.159	227.15	269.028	226.226	268.227	225.788	267.889	115.514	268.534	119.169	266.15	118.352	267.49	63.1275	267.147	66.1766	267.57	67.6242
267.424	-17.3081	269.312	6.5179	269.327	10.7985	270.099	601.802	270	616.933	269.045	614.864	270.583	382.872	270	383.186	269.981	379.245	271.159	227.03	270.028	226.026	269.227	225.756	268.889	115.379	269.534	119.148	267.15	118.122	268.49	63.1461	268.147	66.1528	268.57	67.6619
268.424	-17.2592	270.312	6.4278	270.327	10.8624	271.099	601.482	271	616.499	270.045	614.727	271.583	382.521	271	382.901	270.981	379.089	272.159	226.958	271.028	226.187	270.227	225.947	269.889	115.376	270.534	119.315	268.15	118.284	269.49	63.158	269.147	66.1476	269.57	67.7949
269.424	-17.3214	271.312	6.7375	271.327	10.6601	272.099	601.061	272	616.357	271.045	614.399	272.583	382.553	272	383.003	271.981	379.179	273.159	226.995	272.028	225.992	271.227	225.705	270.889	115.19	271.534	119.295	269.15	118.269	270.49	63.1484	270.147	66.3447	270.57	67.851
270.424	-17.3046	272.312	6.6603	272.327	10.6778	273.099	600.628	273	616.038	272.045	614.08	273.583	382.463	273	382.934	272.981	379.139	274.159	226.894	273.028	226.067	272.227	225.675	271.889	115.457	272.534	119.425	270.15	118.582	271.49	63.0343	271.147	66.3387	271.57	67.8452
271.424	-17.3955	273.312	6.6422	273.327	10.6668	274.099	600.393	274	615.621	273.045	613.716	274.583	382.185	274	382.899	273.981	378.961	275.159	226.995	274.028	225.764	273.227	225.724	272.889	115.514	273.534	119.221	271.15	118.284	272.49	62.8868	272.147	66.5104	272.57	67.8449
272.424	-17.3322	274.312	6.7193	274.327	10.7153	275.099	600.205	275	615.551	274.045	613.378	275.583	382.019	275	382.744	274.981	378.644	276.159	226.886	275.028	225.965	274.227	225.807	273.889	115.504	274.534	119.245	272.15	118.214	273.49	62.9938	273.147	66.478	273.57	67.6812
273.424	-17.312	275.312	6.6695	275.327	10.8395	276.099	600.026	276	615.418	275.045	613.23	276.583	381.868	276	382.493	275.981	378.578	277.159	226.558	276.028	226.023	275.227	225.713	274.889	115.434	275.534	119.498	273.15	118.188	274.49	63.1301	274.147	66.492	274.57	67.8538
274.424	-17.443	276.312	6.5603	276.327	10.8254	277.099	599.735	277	615.052	276.045	612.902	277.583	381.709	277	382.462	276.981	378.381	278.159	226.626	277.028	225.936	276.227	225.481	275.889	115.28	276.534	119.354	274.15	118.045	275.49	63.2	275.147	66.3107	275.57	67.9898
275.424	-17.5127	277.312	6.6218	277.327	10.7381	278.099	599.43	278	614.842	277.045	612.689	278.583	381.879	278	382.377	277.981	378.058	279.159	226.574	278.028	225.993	277.227	225.495	276.889	115.184	277.534	119.237	275.15	118.063	276.49	63.2223	276.147	66.4796	276.57	68.0588
276.424	-17.3717	278.312	6.5726	278.327	10.853	279.099	599.151	279	614.412	278.045	612.393	279.583	381.794	279	382.044	278.981	377.891	280.159	226.312	279.028	225.705	278.227	225.204	277.889	115.289	278.534	119.247	276.15	118.053	277.49	63.2843	277.147	66.4853	277.57	68.0359
277.424	-17.3669	279.312	6.7641	279.327	10.7505	280.099	598.769	280	614.038	279.045	612.02	280.583	381.714	280	381.928	279.981	377.703	281.159	226.251	280.028	225.524	279.227	224.869	278.889	115.19	279.534	118.947	277.15	118.013	278.49	63.1691	278.147	66.5611	278.57	67.833
278.424	-17.4437	280.312	6.6538	280.327	10.7924	281.099	598.403	281	613.596	280.045	611.733	281.583	381.417	281	381.666	280.981	377.604	282.159	226.303	281.028	225.513	280.227	224.75	279.889	115.27	280.534	118.95	278.15	118.279	279.49	62.9305	279.147	66.4931	279.57	67.7401
279.424	-17.5051	281.312	6.7202	281.327	10.8417	282.099	598.324	282	613.47	281.045	611.629	282.583	381.26	282	381.685	281.981	377.576	283.159	226.288	282.028	225.3	281.227	224.936	280.889	115.178	281.534	119.049	279.15	118.368	280.49	63.0446	280.147	66.4337	280.57	67.8031
280.424	-17.4449	282.312	6.7891	282.327	10.8584	283.099	597.893	283	613.262	282.045	611.161	283.583	381.123	283	381.372	282.981	377.315	284.159	226.194	283.028	225.275	282.227	224.945	281.889	115.125	282.534	119.15	280.15	118.127	281.49	63.1951	281.147	66.1251	281.57	67.9127
281.424	-17.5768	283.312	6.8095	283.327	10.7167	284.099	597.895	284	612.985	283.045	611.076	284.583	380.884	284	381.273	283.981	377.319	285.159	225.988	284.028	225.286	283.227	224.767	282.889	115.069	283.534	119.4	281.15	118.229	282.49	63.341	282.147	66.0412	282.57	68.1711
282.424	-17.6396	284.312	6.7802	284.327	10.8303	285.099	597.489	285	612.716	284.045	610.831	285.583	380.82	285	381.235	284.981	377.112	286.159	225.834	285.028	225.54	284.227	224.663	283.889	115.188	284.534	119.376	282.15	118.195	283.49	63.1919	283.147	66.1529	283.57	68.0302
283.424	-17.5298	285.312	6.8287	285.327	10.9726	286.099	597.13	286	612.409	285.045	610.408	286.583	380.646	286	381.291	285.981	376.874	287.159	225.847	286.028	225.339	285.227	224.753	284.889	114.986	285.534	119.316	283.15	118.121	284.49	63.1547	284.147	66.1742	284.57	67.8533
284.424	-17.6245	286.312	6.7466	286.327	10.9737	287.099	596.981	287	612.055	286.045	610.101	287.583	380.598	287	381.264	286.981	376.862	288.159	225.762	287.028	225.238	286.227	224.718	285.889	115.124	286.534	119.247	284.15	118.074	285.49	63.1042	285.147	66.335	285.57	68.0735
285.424	-17.8104	287.312	6.6962	287.327	10.9336	288.099	596.495	288	611.71	287.045	609.999	288.583	380.499	288	381.07	287.981	376.962	289.159	225.855	288.028	225.272	287.227	224.958	286.889	115.104	287.534	119.316	285.15	118.079	286.49	63.1529	286.147	66.4227	286.57	68.2075
286.424	-17.6986	288.312	6.8271	288.327	10.8554	289.099	596.367	289	611.546	288.045	609.739	289.583	380.471	289	380.909	288.981	376.748	290.159	225.697	289.028	225.101	288.227	224.675	287.889	115.084	288.534	119.26	286.15	118.026	287.49	63.3513	287.147	66.5651	287.57	68.1706
287.424	-17.6393	289.312	6.8139	289.327	10.9181	290.099	596.132	290	611.457	289.045	609.751	290.583	380.332	290	380.497	289.981	376.697	291.159	225.629	290.028	225.04	289.227	224.597	288.889	115.187	289.534	119.058	287.15	118.204	288.49	63.1631	288.147	66.7755	288.57	68.0386
288.424	-17.6852	290.312	6.8375	290.327	10.9537	291.099	595.783	291	611.322	290.045	609.468	291.583	380.06	291	380.413	290.981	376.392	292.159	225.649	291.028	224.702	290.227	224.482	289.889	115.34	290.534	118.928	288.15	118.313	289.49	63.0834	289.147	66.6133	289.57	68.2411
289.424	-17.7434	291.312	6.7425	291.327	11.0138	292.099	595.769	292	610.85	291.045	609.095	292.583	380.071	292	380.283	291.981	376.056	293.159	225.431	292.028	224.709	291.227	224.468	290.889	115.338	291.534	118.97	289.15	118.493	290.49	63.174	290.147	66.8553	290.57	68.1158
290.424	-17.7918	292.312	6.6298	292.327	11.1171	293.099	595.454	293	610.69	292.045	608.839	293.583	379.88	293	380.219	292.981	375.976	294.159	225.327	293.028	224.695	292.227	224.109	291.889	115.153	292.534	118.854	290.15	118.294	291.49	63.4416	291.147	66.8532	291.57	68.1868
291.424	-17.7467	293.312	6.6575	293.327	11.0683	294.099	595.404	294	610.348	293.045	608.471	294.583	379.618	294	379.807	293.981	375.863	295.159	225.143	294.028	224.76	293.227	224.112	292.889	115.132	293.534	118.919	291.15	118.111	292.49	63.3641	292.147	66.8612	292.57	68.1471
292.424	-17.7443	294.312	6.6618	294.327	11.1364	295.099	594.837	295	610.275	294.045	608.097	295.583	379.571	295	379.97	294.981	375.944	296.159	225.264	295.028	224.795	294.227	223.846	293.889	114.931	294.534	119.154	292.15	118.427	293.49	63.3591	293.147	66.9627	293.57	68.2035
293.424	-17.7322	295.312	6.6993	295.327	11.2484	296.099	594.695	296	610.172	295.045	607.99	296.583	379.463	296	380.012	295.981	376.091	297.159	225.116	296.028	224.768	295.227	223.861	294.889	115.126	295.534	119.092	293.15	118.389	294.49	63.2635	294.147	66.6846	294.57	68.3684
294.424	-17.7984	296.312	6.7475	296.327	11.2223	297.099	594.445	297	609.896	296.045	607.732	297.583	379.5	297	379.809	296.981	375.796	298.159	225.345	297.028	224.713	296.227	223.968	295.889	115.142	296.534	119.014	294.15	118.327	295.49	63.4756	295.147	66.8014	295.57	68.3601
295.424	-17.9641	297.312	6.7888	297.327	11.129	298.099	594.404	298	609.716	297.045	607.302	298.583	379.411	298	379.84	297.981	375.494	299.159	225.122	298.028	224.653	297.227	224.235	296.889	115.325	297.534	118.994	295.15	118.45	296.49	63.5934	296.147	66.9898	296.57	68.5655
296.424	-17.9713	298.312	6.7289	298.327	11.2257	299.099	594.315	299	609.426	298.045	607.361	299.583	379.13	299	379.524	298.981	375.482	300.159	225.134	299.028	224.46	298.227	224.424	297.889	115.112	298.534	119.128	296.15	118.381	297.49	63.4586	297.147	66.8665	297.57	68.6636
297.424	-17.9069	299.312	6.8224	299.327	11.2293	300.099	594.114	300	609.065	299.045	607.176	300.583	378.852	300	379.327	299.981	375.327	301.159	225.102	300.028	224.389	299.227	224.165	298.889	115.038	299.534	119.24	297.15	118.32	298.49	63.5917	298.147	66.8317	298.57	68.7796
298.424	-17.9834	300.312	6.9413	300.327	11.2399	301.099	593.917	301	608.877	300.045	606.756	301.583	378.749	301	379.275	300.981	375.164	302.159	224.935	301.028	224.496	300.227	223.881	299.889	115.045	300.534	119.199	298.15	118.504	299.49	63.5055	299.147	66.8569	299.57	68.6461
299.424	-18.0763	301.312	6.9413	301.327	11.2129	302.099	593.394	302	608.596	301.045	606.528	302.583	378.647	302	379.035	301.981	374.952	303.159	224.745	302.028	224.489	301.227	224.053	300.889	115.378	301.534	119.557	299.15	118.224	300.49	63.2386	300.147	66.625	300.57	68.476
300.424	-18.1665	302.312	7.0758	302.327	11.2004	303.099	593.254	303	608.162	302.045	606.268	303.583	378.585	303	378.954	302.981	374.944	304.159	224.757	303.028	224.344	302.227	223.954	301.889	115.108	302.534	119.272	300.15	118.052	301.49	63.2643	301.147	66.5611	301.57	68.2418
301.424	-18.1665	303.312	7.0568	303.327	11.2832	304.099	592.998	304	608.019	303.045	605.922	304.583	378.496	304	378.823	303.981	374.743	305.159	224.58	304.028	224.151	303.227	223.709	302.889	114.903	303.534	119.193	301.15	117.987	302.49	63.1191	302.147	66.3992	302.57	68.1157
302.424	-18.2765	304.312	7.1011	304.327	11.3609	305.099	592.459	305	607.635	304.045	605.446	305.583	378.009	305	378.551	304.981	374.329	306.159	224.303	305.028	223.972	304.227	223.481	303.889	114.744	304.534	119.085	302.15	117.795	303.49	62.9631	303.147	66.2636	303.57	68.2622
303.424	-18.351	305.312	7.0822	305.327	11.3182	306.099	592.169	306	607.246	305.045	605.305	306.583	377.767	306	378.154	305.981	374.132	307.159	224.091	306.028	223.844	305.227	223.324	304.889	114.533	305.534	118.809	303.15	117.633	304.49	62.8458	304.147	66.4275	304.57	68.0798
304.424	-18.4681	306.312	7.0009	306.327	11.3704	307.099	591.841	307	606.659	306.045	604.66	307.583	377.401	307	377.821	306.981	373.915	308.159	223.942	307.028	223.559	306.227	223.227	305.889	114.501	306.534	118.676	304.15	117.582	305.49	62.9686	305.147	66.2733	305.57	68.0816

## Sheet: Fig 2G
Conc	0		0		0		4e-05		4e-05		4e-05		2e-05		2e-05		2e-05		1e-05		1e-05		1e-05		5e-06		5e-06		5e-06		2.5e-06		2.5e-06		2.5e-06		1.25e-06		1.25e-06		0		0
Time1	Data1	Time2	Data2	Time3	Data3	Time4	Data4	Time5	Data5	Time6	Data6	Time7	Data7	Time8	Data8	Time9	Data9	Time10	Data10	Time11	Data11	Time12	Data12	Time13	Data13	Time14	Data14	Time15	Data15	Time16	Data16	Time17	Data17	Time18	Data18	Time19	Data19	Time20	Data20	Time21	Data21	Time22	Data22
-69.8578	0	-68.0099	0	-68.5915	0	-68.2185	0.0738	-67.379	0.3202	-67.5091	0.2019	-67.9104	0.2532	-67.9734	0.252	-67.8272	0.1269	-67.0486	0.1061	-66.9288	0.1982	-67.158	0.1159	-67.9022	0.2875	-66.8652	0.1393	-66.7179	0.2123	-67.4892	0.0048	-66.2263	0.0188	-66.9303	0.0638	-66.9486	0.0702	-68.0485	0.042	-68.2704	0	-68.9435	0
-68.8578	0	-67.0099	0	-67.5915	0	-67.2185	0.2668	-66.379	0.131	-66.5091	0.1722	-66.9104	0.1352	-66.9734	0.2842	-66.8272	0.1603	-66.0486	0.0501	-65.9288	0.0619	-66.158	0.0903	-66.9022	0.4309	-65.8652	0.1045	-65.7179	0.1036	-66.4892	-0.0114	-65.2263	0.0098	-65.9303	0.0089	-65.9486	0.1528	-67.0485	-0.0338	-67.2704	0	-67.9435	0
-67.8578	0	-66.0099	0	-66.5915	0	-66.2185	0.3586	-65.379	0.2238	-65.5091	0.1374	-65.9104	0.0849	-65.9734	0.2675	-65.8272	0.2345	-65.0486	0.1091	-64.9288	0.1198	-65.158	0.1581	-65.9022	0.2881	-64.8652	0.0574	-64.7179	0.0954	-65.4892	-0.0928	-64.2263	0.0867	-64.9303	-0.0372	-64.9486	-0.0184	-66.0485	-0.0088	-66.2704	0	-66.9435	0
-66.8578	0	-65.0099	0	-65.5915	0	-65.2185	0.3223	-64.379	0.2978	-64.5091	0.2144	-64.9104	0.1499	-64.9734	0.2554	-64.8272	0.2531	-64.0486	0.0028	-63.9288	0.1219	-64.158	-0.012	-64.9022	0.2175	-63.8652	-0.074	-63.7179	0.1163	-64.4892	-0.0885	-63.2263	-0.1214	-63.9303	-0.0038	-63.9486	0.0512	-65.0485	-0.1222	-65.2704	0	-65.9435	0
-65.8578	0	-64.0099	0	-64.5915	0	-64.2185	0.2173	-63.379	0.1145	-63.5091	0.0528	-63.9104	0.1209	-63.9734	0.29	-63.8272	0.1369	-63.0486	0.0501	-62.9288	0.066	-63.158	-0.0648	-63.9022	0.3031	-62.8652	0.0863	-62.7179	0.0529	-63.4892	-0.1003	-62.2263	-0.0727	-62.9303	-0.0577	-62.9486	-0.1457	-64.0485	-0.0991	-64.2704	0	-64.9435	0
-64.8578	0	-63.0099	0	-63.5915	0	-63.2185	0.1437	-62.379	0.3445	-62.5091	0.0286	-62.9104	-0.028	-62.9734	0.1688	-62.8272	0.1175	-62.0486	0.0897	-61.9288	0.2513	-62.158	-0.0355	-62.9022	0.029	-61.8652	-0.0853	-61.7179	-0.0252	-62.4892	-0.1515	-61.2263	0.0203	-61.9303	-0.2808	-61.9486	-0.0684	-63.0485	0.0009	-63.2704	0	-63.9435	0
-63.8578	0	-62.0099	0	-62.5915	0	-62.2185	0.2829	-61.379	0.2486	-61.5091	0.1233	-61.9104	0.087	-61.9734	0.015	-61.8272	0.0111	-61.0486	0.0641	-60.9288	0.2635	-61.158	0.0967	-61.9022	0.2276	-60.8652	0.1663	-60.7179	-0.0653	-61.4892	-0.1743	-60.2263	-0.2707	-60.9303	-0.0116	-60.9486	0.0531	-62.0485	-0.2005	-62.2704	0	-62.9435	0
-62.8578	0	-61.0099	0	-61.5915	0	-61.2185	0.1352	-60.379	0.3199	-60.5091	0.2217	-60.9104	0.2768	-60.9734	0.3659	-60.8272	0.1472	-60.0486	0.2791	-59.9288	0.2947	-60.158	0.1914	-60.9022	0.1273	-59.8652	0.0907	-59.7179	-0.0366	-60.4892	0.052	-59.2263	-0.1693	-59.9303	-0.0589	-59.9486	0.0461	-61.0485	-0.1753	-61.2704	0	-61.9435	0
-61.8578	0	-60.0099	0	-60.5915	0	-60.2185	0.2439	-59.379	0.096	-59.5091	0.3041	-59.9104	0.2469	-59.9734	0.3698	-59.8272	0.077	-59.0486	0.2206	-58.9288	0.1568	-59.158	0.1826	-59.9022	0.0423	-58.8652	0.0453	-58.7179	-0.0142	-59.4892	-0.1121	-58.2263	-0.2132	-58.9303	0.0416	-58.9486	-0.0784	-60.0485	-0.136	-60.2704	0	-60.9435	0
-60.8578	0	-59.0099	0	-59.5915	0	-59.2185	0.3724	-58.379	-0.0616	-58.5091	0.2094	-58.9104	0.1122	-58.9734	0.2983	-58.8272	0.0949	-58.0486	0.0554	-57.9288	0.3058	-58.158	0.2108	-58.9022	0.0233	-57.8652	-0.1207	-57.7179	0.0978	-58.4892	0.0569	-57.2263	-0.0819	-57.9303	0.1474	-57.9486	-0.2707	-59.0485	-0.1758	-59.2704	0	-59.9435	0
-59.8578	0	-58.0099	0	-58.5915	0	-58.2185	0.2746	-57.379	0.2334	-57.5091	0.3654	-57.9104	0.3348	-57.9734	0.4082	-57.8272	0.1761	-57.0486	0.1245	-56.9288	0.2994	-57.158	0.2595	-57.9022	0.0251	-56.8652	-0.1526	-56.7179	-0.1011	-57.4892	-0.1632	-56.2263	-0.1428	-56.9303	-0.0317	-56.9486	-0.1331	-58.0485	-0.3057	-58.2704	0	-58.9435	0
-58.8578	0	-57.0099	0	-57.5915	0	-57.2185	0.3328	-56.379	0.3171	-56.5091	0.4454	-56.9104	0.4001	-56.9734	0.3873	-56.8272	0.1669	-56.0486	0.3486	-55.9288	0.304	-56.158	0.1683	-56.9022	0.0071	-55.8652	-0.1525	-55.7179	0.0007	-56.4892	-0.0268	-55.2263	-0.0289	-55.9303	0.1203	-55.9486	-0.3064	-57.0485	-0.0961	-57.2704	0	-57.9435	0
-57.8578	0	-56.0099	0	-56.5915	0	-56.2185	0.2402	-55.379	0.1322	-55.5091	0.1205	-55.9104	0.3185	-55.9734	0.2856	-55.8272	-0.0459	-55.0486	0.2373	-54.9288	0.2329	-55.158	0.1009	-55.9022	-0.0416	-54.8652	-0.3453	-54.7179	-0.0906	-55.4892	-0.0992	-54.2263	-0.2224	-54.9303	-0.1565	-54.9486	-0.0654	-56.0485	0.0387	-56.2704	0	-56.9435	0
-56.8578	0	-55.0099	0	-55.5915	0	-55.2185	0.1917	-54.379	0.0034	-54.5091	0.0923	-54.9104	0.1457	-54.9734	0.4495	-54.8272	0.0074	-54.0486	0.2982	-53.9288	0.1551	-54.158	-0.0694	-54.9022	-0.0073	-53.8652	-0.136	-53.7179	-0.3603	-54.4892	-0.2626	-53.2263	-0.4058	-53.9303	-0.1383	-53.9486	-0.1526	-55.0485	0.0201	-55.2704	0	-55.9435	0
-55.8578	0	-54.0099	0	-54.5915	0	-54.2185	0.1709	-53.379	0.0694	-53.5091	-0.0465	-53.9104	0.1992	-53.9734	0.2816	-53.8272	0.14	-53.0486	0.02	-52.9288	0.139	-53.158	-0.0772	-53.9022	-0.2373	-52.8652	-0.0901	-52.7179	-0.0345	-53.4892	-0.4512	-52.2263	-0.1248	-52.9303	-0.1577	-52.9486	-0.0778	-54.0485	-0.2132	-54.2704	0	-54.9435	0
-54.8578	0	-53.0099	0	-53.5915	0	-53.2185	0.0837	-52.379	0.1088	-52.5091	0.0335	-52.9104	0.0993	-52.9734	0.0923	-52.8272	0.0792	-52.0486	0.2838	-51.9288	0.0996	-52.158	-0.0053	-52.9022	-0.1575	-51.8652	0.0205	-51.7179	0.1419	-52.4892	-0.1291	-51.2263	0.0595	-51.9303	-0.0128	-51.9486	0.095	-53.0485	-0.2958	-53.2704	0	-53.9435	0
-53.8578	0	-52.0099	0	-52.5915	0	-52.2185	0.0679	-51.379	0.1878	-51.5091	0.0988	-51.9104	0.1202	-51.9734	0.1737	-51.8272	-0.0289	-51.0486	0.3112	-50.9288	0.0332	-51.158	-0.0422	-51.9022	0.0793	-50.8652	0.1718	-50.7179	0.0267	-51.4892	0.1996	-50.2263	-0.0576	-50.9303	0.1127	-50.9486	0.1735	-52.0485	-0.207	-52.2704	0	-52.9435	0
-52.8578	0	-51.0099	0	-51.5915	0	-51.2185	0.1649	-50.379	0.1246	-50.5091	-0.0846	-50.9104	-0.0022	-50.9734	0.1037	-50.8272	-0.0647	-50.0486	0.167	-49.9288	0.1819	-50.158	-0.0135	-50.9022	0.0448	-49.8652	-0.0236	-49.7179	-0.0356	-50.4892	-0.0075	-49.2263	-0.0797	-49.9303	0.0258	-49.9486	-0.08	-51.0485	0.0951	-51.2704	0	-51.9435	0
-51.8578	0	-50.0099	0	-50.5915	0	-50.2185	0.2424	-49.379	0.1339	-49.5091	-0.0661	-49.9104	0.1561	-49.9734	0.0996	-49.8272	0.0783	-49.0486	0.2581	-48.9288	0.1323	-49.158	-0.1269	-49.9022	0.2663	-48.8652	0.0087	-48.7179	0.0654	-49.4892	-0.0194	-48.2263	-0.24	-48.9303	-0.0387	-48.9486	0.0234	-50.0485	-0.0195	-50.2704	0	-50.9435	0
-50.8578	0	-49.0099	0	-49.5915	0	-49.2185	0.0569	-48.379	0.0494	-48.5091	-0.1638	-48.9104	0.0651	-48.9734	0.1476	-48.8272	0.0604	-48.0486	0.0815	-47.9288	0.0147	-48.158	0.0001	-48.9022	0.1891	-47.8652	-0.0878	-47.7179	-0.1017	-48.4892	0.0404	-47.2263	0.0503	-47.9303	-0.264	-47.9486	0.0306	-49.0485	0.1353	-49.2704	0	-49.9435	0
-49.8578	0	-48.0099	0	-48.5915	0	-48.2185	0.0244	-47.379	-0.0371	-47.5091	0.0621	-47.9104	-0.1286	-47.9734	0.0169	-47.8272	0.1206	-47.0486	0.129	-46.9288	0.0387	-47.158	0.169	-47.9022	0.0673	-46.8652	0.0448	-46.7179	-0.1044	-47.4892	-0.0744	-46.2263	0.0244	-46.9303	-0.0627	-46.9486	-0.1042	-48.0485	-0.1093	-48.2704	0	-48.9435	0
-48.8578	0	-47.0099	0	-47.5915	0	-47.2185	0.1103	-46.379	-0.0622	-46.5091	-0.0848	-46.9104	0.0481	-46.9734	-0.1785	-46.8272	0.1384	-46.0486	0.114	-45.9288	-0.0918	-46.158	0.0047	-46.9022	0.0374	-45.8652	-0.0301	-45.7179	-0.1209	-46.4892	-0.1484	-45.2263	0.036	-45.9303	0.1726	-45.9486	0.0032	-47.0485	-0.074	-47.2704	0	-47.9435	0
-47.8578	0	-46.0099	0	-46.5915	0	-46.2185	-0.005	-45.379	-0.0289	-45.5091	-0.0829	-45.9104	-0.0237	-45.9734	-0.1639	-45.8272	-0.1135	-45.0486	0.1611	-44.9288	-0.0911	-45.158	0.0415	-45.9022	-0.0081	-44.8652	0.0362	-44.7179	-0.0721	-45.4892	0.0217	-44.2263	-0.0808	-44.9303	0.0261	-44.9486	0.0284	-46.0485	0.0799	-46.2704	0	-46.9435	0
-46.8578	0	-45.0099	0	-45.5915	0	-45.2185	0.2484	-44.379	0.1139	-44.5091	0.1001	-44.9104	0.0464	-44.9734	0.0168	-44.8272	0.074	-44.0486	0.0453	-43.9288	0.1999	-44.158	0.1732	-44.9022	0.0929	-43.8652	-0.1538	-43.7179	0.0355	-44.4892	-0.0578	-43.2263	-0.0484	-43.9303	-0.185	-43.9486	-0.0962	-45.0485	0.0205	-45.2704	0	-45.9435	0
-45.8578	0	-44.0099	0	-44.5915	0	-44.2185	0.1991	-43.379	0.1097	-43.5091	0.0366	-43.9104	0.0101	-43.9734	-0.1336	-43.8272	-0.0296	-43.0486	0.0317	-42.9288	0.252	-43.158	0.2339	-43.9022	-0.0705	-42.8652	-0.0209	-42.7179	0.2445	-43.4892	-0.2396	-42.2263	-0.4182	-42.9303	0.0982	-42.9486	0.0397	-44.0485	-0.0576	-44.2704	0	-44.9435	0
-44.8578	0	-43.0099	0	-43.5915	0	-43.2185	0.0549	-42.379	0.5824	-42.5091	0.4261	-42.9104	0.2204	-42.9734	0.1113	-42.8272	0.1664	-42.0486	0.9106	-41.9288	0.8958	-42.158	0.5827	-42.9022	0.16	-41.8652	-0.1585	-41.7179	-1.0177	-42.4892	0.1272	-41.2263	-0.1935	-41.9303	-0.5314	-41.9486	0.7324	-43.0485	-0.1234	-43.2704	0	-43.9435	0
-43.8578	0	-42.0099	0	-42.5915	0	-42.2185	0.831	-41.379	-0.2156	-41.5091	0.0198	-41.9104	0.1891	-41.9734	0.5932	-41.8272	0.8498	-41.0486	-0.6172	-40.9288	-0.5985	-41.158	-0.248	-41.9022	-0.638	-40.8652	-0.7175	-40.7179	-0.4933	-41.4892	-0.4572	-40.2263	-0.5889	-40.9303	-0.1452	-40.9486	-0.4825	-42.0485	0.3839	-42.2704	0	-42.9435	0
-42.8578	0	-41.0099	0	-41.5915	0	-41.2185	-0.3265	-40.379	-0.4482	-40.5091	-0.2801	-40.9104	-0.734	-40.9734	-0.7341	-40.8272	-0.3056	-40.0486	0.0602	-39.9288	-0.0251	-40.158	0.193	-40.9022	-0.1774	-39.8652	-0.2796	-39.7179	-0.4181	-40.4892	-0.0941	-39.2263	-0.4586	-39.9303	-0.3815	-39.9486	-0.488	-41.0485	-0.5892	-41.2704	0	-41.9435	0
-41.8578	0	-40.0099	0	-40.5915	0	-40.2185	-0.0195	-39.379	-0.1444	-39.5091	-0.1874	-39.9104	-0.1087	-39.9734	-0.1332	-39.8272	-0.0032	-39.0486	-0.0717	-38.9288	-0.0522	-39.158	0.1349	-39.9022	-0.4074	-38.8652	-0.1168	-38.7179	-0.3478	-39.4892	-0.4448	-38.2263	-0.2213	-38.9303	-0.282	-38.9486	-0.2962	-40.0485	-0.4982	-40.2704	0	-40.9435	0
-40.8578	0	-39.0099	0	-39.5915	0	-39.2185	-0.0237	-38.379	-0.1968	-38.5091	0.0011	-38.9104	-0.0839	-38.9734	-0.0884	-38.8272	-0.0554	-38.0486	-0.0149	-37.9288	-0.0685	-38.158	0.15	-38.9022	-0.1691	-37.8652	-0.2208	-37.7179	-0.2843	-38.4892	-0.3985	-37.2263	-0.2872	-37.9303	-0.1964	-37.9486	-0.1339	-39.0485	-0.2865	-39.2704	0	-39.9435	0
-39.8578	0	-38.0099	0	-38.5915	0	-38.2185	-0.0148	-37.379	-0.0628	-37.5091	-0.1098	-37.9104	-0.0347	-37.9734	-0.1662	-37.8272	0.0102	-37.0486	-0.0881	-36.9288	-0.2235	-37.158	0.1236	-37.9022	-0.0415	-36.8652	-0.025	-36.7179	-0.3727	-37.4892	-0.3397	-36.2263	-0.1737	-36.9303	-0.0041	-36.9486	-0.1294	-38.0485	-0.2894	-38.2704	0	-38.9435	0
-38.8578	0	-37.0099	0	-37.5915	0	-37.2185	-0.1722	-36.379	-0.2685	-36.5091	-0.2614	-36.9104	-0.1496	-36.9734	-0.3511	-36.8272	-0.202	-36.0486	-0.2654	-35.9288	-0.3501	-36.158	0.0079	-36.9022	-0.0262	-35.8652	-0.0714	-35.7179	-0.1711	-36.4892	-0.2147	-35.2263	-0.5143	-35.9303	0.0229	-35.9486	-0.028	-37.0485	-0.4429	-37.2704	0	-37.9435	0
-37.8578	0	-36.0099	0	-36.5915	0	-36.2185	-0.3123	-35.379	-0.1879	-35.5091	-0.2875	-35.9104	-0.2006	-35.9734	-0.2899	-35.8272	-0.2482	-35.0486	-0.0567	-34.9288	-0.2949	-35.158	-0.0982	-35.9022	0.0803	-34.8652	-0.459	-34.7179	-0.9193	-35.4892	-0.1581	-34.2263	-0.1585	-34.9303	-1.1036	-34.9486	-0.312	-36.0485	-0.2607	-36.2704	0	-36.9435	0
-36.8578	0	-35.0099	0	-35.5915	0	-35.2185	-0.0926	-34.379	-0.9831	-34.5091	-0.5645	-34.9104	-0.3497	-34.9734	-0.174	-34.8272	-0.441	-34.0486	-1.5097	-33.9288	-1.5286	-34.158	-1.2428	-34.9022	-0.8333	-33.8652	-0.2431	-33.7179	0.3548	-34.4892	-0.7281	-33.2263	-0.0059	-33.9303	0.2952	-33.9486	-1.2053	-35.0485	-0.2197	-35.2704	0	-35.9435	0
-35.8578	0	-34.0099	0	-34.5915	0	-34.2185	-1.0959	-33.379	-0.1843	-33.5091	-0.4002	-33.9104	-0.8689	-33.9734	-1.8499	-33.8272	-1.1448	-33.0486	-0.3026	-32.9288	-0.2559	-33.158	-0.3407	-33.9022	0.7128	-32.8652	-0.0038	-32.7179	0.0999	-33.4892	0.2115	-32.2263	-0.1468	-32.9303	-0.0974	-32.9486	0.016	-34.0485	-0.8949	-34.2704	0	-34.9435	0
-34.8578	0	-33.0099	0	-33.5915	0	-33.2185	-0.4086	-32.379	0.0964	-32.5091	0.1255	-32.9104	-0.1862	-32.9734	-0.4387	-32.8272	-0.468	-32.0486	-0.0443	-31.9288	-0.067	-32.158	-0.0654	-32.9022	0.0565	-31.8652	-0.0522	-31.7179	0.1664	-32.4892	0.0268	-31.2263	0.2022	-31.9303	-0.1334	-31.9486	-0.0114	-33.0485	0.0417	-33.2704	0	-33.9435	0
-33.8578	0	-32.0099	0	-32.5915	0	-32.2185	0.0013	-31.379	-0.0109	-31.5091	0.0763	-31.9104	0.0216	-31.9734	-0.1579	-31.8272	-0.0473	-31.0486	0.0581	-30.9288	0.0164	-31.158	-0.0225	-31.9022	0.1054	-30.8652	0.0793	-30.7179	0.1935	-31.4892	0.099	-30.2263	0.2678	-30.9303	0.1042	-30.9486	0.0833	-32.0485	0.1185	-32.2704	0	-32.9435	0
-32.8578	0	-31.0099	0	-31.5915	0	-31.2185	-0.2394	-30.379	0.1227	-30.5091	0.0613	-30.9104	-0.0849	-30.9734	-0.0948	-30.8272	-0.201	-30.0486	0.0379	-29.9288	-0.1113	-30.158	0.073	-30.9022	0.0388	-29.8652	0.0882	-29.7179	0.3495	-30.4892	0.2444	-29.2263	0.2476	-29.9303	0.1184	-29.9486	0.2055	-31.0485	0.1053	-31.2704	0	-31.9435	0
-31.8578	0	-30.0099	0	-30.5915	0	-30.2185	-0.1379	-29.379	0.0746	-29.5091	0.1306	-29.9104	-0.0324	-29.9734	-0.0696	-29.8272	-0.0286	-29.0486	0.1515	-28.9288	0.0947	-29.158	0.0351	-29.9022	0.1936	-28.8652	0.0784	-28.7179	0.2385	-29.4892	0.1665	-28.2263	0.1471	-28.9303	0.0751	-28.9486	0.1705	-30.0485	0.1971	-30.2704	0	-30.9435	0
-30.8578	0	-29.0099	0	-29.5915	0	-29.2185	0.027	-28.379	0.142	-28.5091	0.1509	-28.9104	0.0846	-28.9734	0.0024	-28.8272	-0.0476	-28.0486	0.1793	-27.9288	0.2516	-28.158	0.035	-28.9022	0.1358	-27.8652	0.0551	-27.7179	0.0542	-28.4892	0.1635	-27.2263	0.0842	-27.9303	-0.0306	-27.9486	-0.055	-29.0485	0.2306	-29.2704	0	-29.9435	0
-29.8578	0	-28.0099	0	-28.5915	0	-28.2185	-0.0601	-27.379	0.1212	-27.5091	0.1357	-27.9104	0.0147	-27.9734	0.0779	-27.8272	-0.0229	-27.0486	0.0329	-26.9288	0.0825	-27.158	-0.0149	-27.9022	0.1288	-26.8652	0.1692	-26.7179	0.1785	-27.4892	0.1253	-26.2263	0.1653	-26.9303	-0.1494	-26.9486	-0.0423	-28.0485	0.0606	-28.2704	0	-28.9435	0
-28.8578	0	-27.0099	0	-27.5915	0	-27.2185	-0.2382	-26.379	-0.1226	-26.5091	0.1286	-26.9104	-0.0907	-26.9734	-0.0619	-26.8272	-0.0381	-26.0486	-0.0889	-25.9288	0.043	-26.158	0.0322	-26.9022	0.0685	-25.8652	0.0991	-25.7179	0.3806	-26.4892	0.0686	-25.2263	0.113	-25.9303	0.154	-25.9486	0.0443	-27.0485	0.2028	-27.2704	0	-27.9435	0
-27.8578	0	-26.0099	0	-26.5915	0	-26.2185	-0.1229	-25.379	-0.0812	-25.5091	0.0579	-25.9104	-0.0513	-25.9734	-0.1748	-25.8272	-0.1367	-25.0486	-0.1093	-24.9288	-0.002	-25.158	-0.2389	-25.9022	-0.0839	-24.8652	0.1579	-24.7179	0.2002	-25.4892	0.2278	-24.2263	0.2179	-24.9303	0.1701	-24.9486	0.2778	-26.0485	0.2782	-26.2704	0	-26.9435	0
-26.8578	0	-25.0099	0	-25.5915	0	-25.2185	-0.0849	-24.379	0.1233	-24.5091	0.0818	-24.9104	-0.0303	-24.9734	0.1391	-24.8272	-0.0046	-24.0486	-0.1141	-23.9288	0.0675	-24.158	-0.0106	-24.9022	0.1949	-23.8652	0.5275	-23.7179	0.2587	-24.4892	0.2605	-23.2263	0.1863	-23.9303	0.1372	-23.9486	-0.0412	-25.0485	0.2787	-25.2704	0	-25.9435	0
-25.8578	0	-24.0099	0	-24.5915	0	-24.2185	-0.0451	-23.379	-0.0171	-23.5091	-0.156	-23.9104	-0.0509	-23.9734	-0.0559	-23.8272	0.0045	-23.0486	0.1598	-22.9288	0.246	-23.158	0.165	-23.9022	0.3264	-22.8652	0.1603	-22.7179	0.1381	-23.4892	0.2866	-22.2263	0.2882	-22.9303	0.1514	-22.9486	0.0513	-24.0485	0.2466	-24.2704	0	-24.9435	0
-24.8578	0	-23.0099	0	-23.5915	0	-23.2185	-0.0776	-22.379	0.0282	-22.5091	0.184	-22.9104	0.2045	-22.9734	0.0632	-22.8272	0.3172	-22.0486	0.0061	-21.9288	-0.0003	-22.158	0.0364	-22.9022	0.1939	-21.8652	0.1797	-21.7179	0.1028	-22.4892	0.1793	-21.2263	0.1749	-21.9303	0.1615	-21.9486	0.0332	-23.0485	0.2386	-23.2704	0	-23.9435	0
-23.8578	0	-22.0099	0	-22.5915	0	-22.2185	-0.1794	-21.379	0.1652	-21.5091	0.1633	-21.9104	0.2323	-21.9734	-0.0025	-21.8272	0.089	-21.0486	-0.047	-20.9288	0.0009	-21.158	-0.1901	-21.9022	0.059	-20.8652	0.2429	-20.7179	0.0981	-21.4892	0.0877	-20.2263	0.2823	-20.9303	0.0646	-20.9486	0.0453	-22.0485	0.0764	-22.2704	0	-22.9435	0
-22.8578	0	-21.0099	0	-21.5915	0	-21.2185	-0.0962	-20.379	0.0431	-20.5091	0.0375	-20.9104	0.0513	-20.9734	-0.0774	-20.8272	-0.0462	-20.0486	0.0034	-19.9288	-0.0193	-20.158	-0.0807	-20.9022	-0.0151	-19.8652	0.2258	-19.7179	-0.0721	-20.4892	-0.0196	-19.2263	0.2586	-19.9303	-0.0774	-19.9486	0.0814	-21.0485	0.1385	-21.2704	0	-21.9435	0
-21.8578	0	-20.0099	0	-20.5915	0	-20.2185	-0.0657	-19.379	-0.114	-19.5091	-0.0129	-19.9104	0.0372	-19.9734	0.0482	-19.8272	0.0619	-19.0486	-0.0249	-18.9288	0.0054	-19.158	0.0413	-19.9022	-0.0921	-18.8652	0.1591	-18.7179	0.0318	-19.4892	-0.0623	-18.2263	0.2735	-18.9303	0.0349	-18.9486	0.0422	-20.0485	0.0858	-20.2704	0	-20.9435	0
-20.8578	0	-19.0099	0	-19.5915	0	-19.2185	-0.1567	-18.379	0.0507	-18.5091	-0.1095	-18.9104	-0.1168	-18.9734	-0.0488	-18.8272	-0.1152	-18.0486	-0.1198	-17.9288	-0.1561	-18.158	-0.1649	-18.9022	-0.1843	-17.8652	0.0087	-17.7179	0.1205	-18.4892	0.0715	-17.2263	0.2372	-17.9303	0.077	-17.9486	0.1768	-19.0485	0.0984	-19.2704	0	-19.9435	0
-19.8578	0	-18.0099	0	-18.5915	0	-18.2185	0.0873	-17.379	-0.1393	-17.5091	-0.2003	-17.9104	0.0374	-17.9734	-0.1206	-17.8272	0.0675	-17.0486	0.1062	-16.9288	0.0686	-17.158	0.0254	-17.9022	-0.2241	-16.8652	0.1131	-16.7179	0.2639	-17.4892	0.0264	-16.2263	0.4989	-16.9303	-0.0099	-16.9486	0.1265	-18.0485	0.0187	-18.2704	0	-18.9435	0
-18.8578	0	-17.0099	0	-17.5915	0	-17.2185	-0.0245	-16.379	-0.0373	-16.5091	-0.122	-16.9104	-0.0018	-16.9734	0.0304	-16.8272	0.1855	-16.0486	-0.088	-15.9288	0.1343	-16.158	0.0711	-16.9022	0.0941	-15.8652	0.1377	-15.7179	0.1754	-16.4892	0.4371	-15.2263	0.0664	-15.9303	0.3392	-15.9486	0.351	-17.0485	0.1712	-17.2704	0	-17.9435	0
-17.8578	0	-16.0099	0	-16.5915	0	-16.2185	0.0837	-15.379	0.1525	-15.5091	-0.0641	-15.9104	0.0835	-15.9734	0.1214	-15.8272	0.2085	-15.0486	-0.0298	-14.9288	0.0627	-15.158	0.0853	-15.9022	-0.0305	-14.8652	-0.0943	-14.7179	0.0204	-15.4892	0.1484	-14.2263	0.1416	-14.9303	-0.058	-14.9486	-0.0512	-16.0485	0.1258	-16.2704	0	-16.9435	0
-16.8578	0	-15.0099	0	-15.5915	0	-15.2185	0.0729	-14.379	0.1656	-14.5091	0.1835	-14.9104	0.0938	-14.9734	0.0873	-14.8272	0.308	-14.0486	0.0458	-13.9288	-0.0237	-14.158	0.1471	-14.9022	-0.3234	-13.8652	0.0743	-13.7179	0.2223	-14.4892	-0.1294	-13.2263	0.4925	-13.9303	0.1406	-13.9486	0.0754	-15.0485	-0.1382	-15.2704	0	-15.9435	0
-15.8578	0	-14.0099	0	-14.5915	0	-14.2185	0.004	-13.379	-0.0608	-13.5091	-0.0357	-13.9104	0.0682	-13.9734	-0.012	-13.8272	0.1216	-13.0486	0.0872	-12.9288	0.0771	-13.158	0.0155	-13.9022	-0.3555	-12.8652	-0.0345	-12.7179	0.2142	-13.4892	0.1317	-12.2263	0.3939	-12.9303	0.304	-12.9486	0.3302	-14.0485	0.1326	-14.2704	0	-14.9435	0
-14.8578	0	-13.0099	0	-13.5915	0	-13.2185	-0.1098	-12.379	0.1068	-12.5091	0.1386	-12.9104	0.0915	-12.9734	0.1514	-12.8272	0.088	-12.0486	0.0323	-11.9288	-0.0442	-12.158	0.0535	-12.9022	-0.2599	-11.8652	0.2031	-11.7179	0.1825	-12.4892	0.1853	-11.2263	0.1609	-11.9303	0.2665	-11.9486	0.206	-13.0485	0.1682	-13.2704	0	-13.9435	0
-13.8578	0	-12.0099	0	-12.5915	0	-12.2185	-0.0726	-11.379	-0.01	-11.5091	-0.0355	-11.9104	-0.158	-11.9734	0.019	-11.8272	-0.2118	-11.0486	0.1604	-10.9288	0.1452	-11.158	0.2081	-11.9022	-0.0356	-10.8652	0.1346	-10.7179	0.2051	-11.4892	0.1408	-10.2263	0.2174	-10.9303	0.2294	-10.9486	0.214	-12.0485	0.1598	-12.2704	0	-12.9435	0
-12.8578	0	-11.0099	0	-11.5915	0	-11.2185	0.0533	-10.379	-0.0237	-10.5091	0.0891	-10.9104	0.1676	-10.9734	0.0693	-10.8272	0.3128	-10.0486	0.1724	-9.9288	0.1959	-10.158	0.098	-10.9022	-0.1664	-9.8652	0.3537	-9.7179	0.2498	-10.4892	0.0916	-9.2263	0.5261	-9.9303	0.2242	-9.9486	0.4237	-11.0485	0.1296	-11.2704	0	-11.9435	0
-11.8578	0	-10.0099	0	-10.5915	0	-10.2185	-0.1043	-9.379	-0.0295	-9.5091	-0.0392	-9.9104	0.238	-9.9734	0.212	-9.8272	0.1345	-9.0486	-0.0789	-8.9288	0.0023	-9.158	0.0824	-9.9022	0.17	-8.8652	0.3207	-8.7179	0.2938	-9.4892	0.3542	-8.2263	0.2738	-8.9303	0.3566	-8.9486	0.4297	-10.0485	0.3533	-10.2704	0	-10.9435	0
-10.8578	0	-9.0099	0	-9.5915	0	-9.2185	-0.0005	-8.379	-0.1494	-8.5091	-0.0774	-8.9104	-0.2289	-8.9734	0.1629	-8.8272	0.2036	-8.0486	-0.0569	-7.9288	0.0145	-8.158	0.171	-8.9022	0.1539	-7.8652	0.2135	-7.7179	0.2457	-8.4892	0.2143	-7.2263	0.3792	-7.9303	0.3205	-7.9486	0.272	-9.0485	0.2733	-9.2704	0	-9.9435	0
-9.8578	0	-8.0099	0	-8.5915	0	-8.2185	-0.0623	-7.379	0.0199	-7.5091	0.0681	-7.9104	-0.1145	-7.9734	0.1112	-7.8272	0.0766	-7.0486	0.0246	-6.9288	0.0126	-7.158	0.1073	-7.9022	0.0455	-6.8652	0.2564	-6.7179	0.3805	-7.4892	0.3316	-6.2263	0.2631	-6.9303	0.2874	-6.9486	0.4046	-8.0485	0.2919	-8.2704	0	-8.9435	0
-8.8578	0	-7.0099	0	-7.5915	0	-7.2185	-0.0296	-6.379	0.0775	-6.5091	0.1276	-6.9104	0.0358	-6.9734	0.1899	-6.8272	0.0286	-6.0486	0.1815	-5.9288	0.2427	-6.158	0.0925	-6.9022	0.1485	-5.8652	0.2306	-5.7179	0.1548	-6.4892	0.4669	-5.2263	0.1717	-5.9303	0.3182	-5.9486	0.3504	-7.0485	0.3301	-7.2704	0	-7.9435	0
-7.8578	0	-6.0099	0	-6.5915	0	-6.2185	0.1113	-5.379	0.2918	-5.5091	0.1789	-5.9104	0.1799	-5.9734	0.2062	-5.8272	0.1912	-5.0486	-0.0043	-4.9288	0.0259	-5.158	0.1258	-5.9022	0.0716	-4.8652	0.3038	-4.7179	0.1714	-5.4892	0.2869	-4.2263	0.3676	-4.9303	0.3462	-4.9486	0.2206	-6.0485	0.3651	-6.2704	0	-6.9435	0
-6.8578	0	-5.0099	0	-5.5915	0	-5.2185	-0.0467	-4.379	-0.0347	-4.5091	-0.145	-4.9104	0.1289	-4.9734	0.123	-4.8272	0.1192	-4.0486	-0.2144	-3.9288	-0.2475	-4.158	0.018	-4.9022	0.1009	-3.8652	0.0488	-3.7179	0.2643	-4.4892	0.2424	-3.2263	0.1152	-3.9303	0.448	-3.9486	0.2969	-5.0485	0.2813	-5.2704	0	-5.9435	0
-5.8578	0	-4.0099	0	-4.5915	0	-4.2185	-0.2683	-3.379	0.0126	-3.5091	0.0047	-3.9104	-0.3119	-3.9734	-0.1889	-3.8272	-0.2257	-3.0486	-0.1483	-2.9288	-0.0556	-3.158	-0.01	-3.9022	0.1388	-2.8652	-0.1453	-2.7179	-0.0326	-3.4892	0.2403	-2.2263	-0.2217	-2.9303	-0.0136	-2.9486	-0.0917	-4.0485	0.1483	-4.2704	0	-4.9435	0
-4.8578	0	-3.0099	0	-3.5915	0	-3.2185	-0.0604	-2.379	0.165	-2.5091	0.0209	-2.9104	0.1151	-2.9734	-0.116	-2.8272	0.0229	-2.0486	0.3424	-1.9288	0.2964	-2.158	0.2383	-2.9022	-0.0266	-1.8652	-0.0203	-1.7179	-0.0071	-2.4892	-0.0439	-1.2263	0.0402	-1.9303	-0.242	-1.9486	0.251	-3.0485	-0.3202	-3.2704	0	-3.9435	0
-3.8578	0	-2.0099	0	-2.5915	0	-2.2185	0.0097	-1.379	0.3419	-1.5091	0.1542	-1.9104	0.1346	-1.9734	0.3876	-1.8272	0.225	-1.0486	0.2125	-0.9288	0.3817	-1.158	0.1649	-1.9022	-0.2968	-0.8652	-0.1834	-0.7179	-0.4159	-1.4892	-0.1181	-0.2263	-0.7526	-0.9303	-0.332	-0.9486	0.0505	-2.0485	-0.0001	-2.2704	0	-2.9435	0
-2.8578	0	-1.0099	0	-1.5915	0	-1.2185	0.0535	-0.379	-1.8188	-0.5091	-0.3554	-0.9104	0.3282	-0.9734	0.484	-0.8272	0.462	-0.0486	-4.9815	0.0712	17.0738	-0.158	-3.5569	-0.9022	-0.4013	0.1348	5.8216	0.2821	12.532	-0.4892	-0.509	0.7737	1.8284	0.0697	7.7711	0.0514	71.8294	-1.0485	-0.0061	-1.2704	0	-1.9435	0
-1.8578	0	-0.0099	0	-0.5915	0	-0.2185	-3.6827	0.621	-7.3159	0.4909	11.5611	0.0896	10.5758	0.0266	12.895	0.1728	22.8911	0.9514	8.637	1.0712	11.1307	0.842	21.8757	0.0978	6.4233	1.1348	3.8367	1.2821	14.3596	0.5108	0.5455	1.7737	-5.5261	1.0697	7.5411	1.0514	150.001	-0.0485	-2.1103	-0.2704	0	-0.9435	0
-0.8578	0	0.9901	0	0.4085	0	0.7815	-19.3576	1.621	22.8022	1.4909	54.7245	1.0896	19.3573	1.0266	22.2775	1.1728	39.4022	1.9514	-0.3855	2.0712	3.0477	1.842	22.2598	1.0978	-0.3238	2.1348	-0.3939	2.2821	13.9107	1.5108	-7.9303	2.7737	-9.8289	2.0697	6.5985	2.0514	210.837	0.9515	162.215	0.7296	0	0.0565	0
0.1422	0	1.9901	0	1.4085	0	1.7815	7.2652	2.621	40.7391	2.4909	81.986	2.0896	23.059	2.0266	30.2868	2.1728	49.7833	2.9514	-5.8425	3.0712	-0.9431	2.842	22.4891	2.0978	-8.8427	3.1348	-2.6756	3.2821	14.0816	2.5108	-14.9455	3.7737	-11.6173	3.0697	6.014	3.0514	248.77	1.9515	231.07	1.7296	0	1.0565	0
1.1422	0	2.9901	0	2.4085	0	2.7815	23.7342	3.621	57.4227	3.4909	102.486	3.0896	27.0625	3.0266	36.6477	3.1728	58.0466	3.9514	-6.6635	4.0712	-0.9634	3.842	23.8881	3.0978	-13.2366	4.1348	-2.923	4.2821	14.9305	3.5108	-18.386	4.7737	-11.7515	4.0697	6.1959	4.0514	277.127	2.9515	275.37	2.7296	0	2.0565	0
2.1422	0	3.9901	0	3.4085	0	3.7815	39.9185	4.621	73.8526	4.4909	119.725	4.0896	32.9754	4.0266	43.7201	4.1728	65.6582	4.9514	-5.1278	5.0712	0.9697	4.842	25.9918	4.0978	-14.3241	5.1348	-2.0401	5.2821	16.3189	4.5108	-19.5975	5.7737	-11.4565	5.0697	6.7014	5.0514	301.415	3.9515	307.205	3.7296	0	3.0565	0
3.1422	0	4.9901	0	4.4085	0	4.7815	56.3368	5.621	89.8473	5.4909	135.432	5.0896	40.0755	5.0266	51.1175	5.1728	73.191	5.9514	-2.1699	6.0712	4.01	5.842	28.6978	5.0978	-13.5712	6.1348	-0.7521	6.2821	17.62	5.5108	-19.68	6.7737	-10.8385	6.0697	7.365	6.0514	323.909	4.9515	332.942	4.7296	0	4.0565	0
4.1422	0	5.9901	0	5.4085	0	5.7815	72.8731	6.621	105.646	6.4909	150.166	6.0896	47.7348	6.0266	58.7877	6.1728	80.6187	6.9514	1.2473	7.0712	7.2582	6.842	31.3712	6.0978	-12.3568	7.1348	1.015	7.2821	19.1556	6.5108	-19.4444	7.7737	-10.221	7.0697	7.8958	7.0514	345.437	5.9515	355.38	5.7296	0	5.0565	0
5.1422	0	6.9901	0	6.4085	0	6.7815	89.0946	7.621	120.921	7.4909	164.423	7.0896	55.3967	7.0266	66.3506	7.1728	88.0458	7.9514	4.4948	8.0712	10.5127	7.842	33.8754	7.0978	-10.6424	8.1348	2.7847	8.2821	20.9114	7.5108	-18.7019	8.7737	-9.1791	8.0697	8.5872	8.0514	366.269	6.9515	376.471	6.7296	0	6.0565	0
6.1422	0	7.9901	0	7.4085	0	7.7815	104.823	8.621	135.999	8.4909	178.344	8.0896	62.835	8.0266	73.6398	8.1728	95.2447	8.9514	8.0159	9.0712	13.8836	8.842	36.3748	8.0978	-8.9263	9.1348	4.7294	9.2821	22.6359	8.5108	-17.9452	9.7737	-8.3609	9.0697	9.4369	9.0514	386.455	7.9515	396.633	7.7296	0	7.0565	0
7.1422	0	8.9901	0	8.4085	0	8.7815	120.239	9.621	150.723	9.4909	191.948	9.0896	70.3886	9.0266	80.9841	9.1728	102.582	9.9514	11.4574	10.0712	17.4235	9.842	39.0026	9.0978	-6.9798	10.1348	6.4894	10.2821	24.4543	9.5108	-17.0902	10.7737	-7.4564	10.0697	10.1708	10.0514	406.27	8.9515	416.044	8.7296	0	8.0565	0
8.1422	0	9.9901	0	9.4085	0	9.7815	135.504	10.621	165.637	10.4909	205.255	10.0896	77.789	10.0266	88.4029	10.1728	109.605	10.9514	15.0603	11.0712	20.9625	10.842	41.6009	10.0978	-5.1412	11.1348	8.4331	11.2821	26.1978	10.5108	-16.1437	11.7737	-6.5759	11.0697	11.0107	11.0514	425.737	9.9515	435.217	9.7296	0	9.0565	0
9.1422	0	10.9901	0	10.4085	0	10.7815	150.688	11.621	180.102	11.4909	218.482	11.0896	85.4269	11.0266	95.7313	11.1728	116.728	11.9514	18.5076	12.0712	24.3661	11.842	44.2525	11.0978	-3.2816	12.1348	10.2926	12.2821	27.7956	11.5108	-15.266	12.7737	-5.7555	12.0697	11.7916	12.0514	444.999	10.9515	453.798	10.7296	0	10.0565	0
10.1422	0	11.9901	0	11.4085	0	11.7815	165.477	12.621	194.387	12.4909	231.268	12.0896	92.7087	12.0266	102.852	12.1728	123.522	12.9514	21.9095	13.0712	27.7903	12.842	46.8532	12.0978	-1.3616	13.1348	11.9575	13.2821	29.3728	12.5108	-14.5397	13.7737	-4.7994	13.0697	12.4817	13.0514	463.527	11.9515	472.064	11.7296	0	11.0565	0
11.1422	0	12.9901	0	12.4085	0	12.7815	180.336	13.621	208.63	13.4909	244.245	13.0896	100.088	13.0266	109.946	13.1728	130.41	13.9514	25.3704	14.0712	31.1847	13.842	49.4322	13.0978	0.4594	14.1348	13.6877	14.2821	31.0655	13.5108	-13.6377	14.7737	-4.0329	14.0697	13.0893	14.0514	482.056	12.9515	489.845	12.7296	0	12.0565	0
12.1422	0	13.9901	0	13.4085	0	13.7815	194.927	14.621	222.663	14.4909	256.999	14.0896	107.277	14.0266	116.998	14.1728	137.453	14.9514	28.8904	15.0712	34.5912	14.842	52.045	14.0978	2.181	15.1348	15.5385	15.2821	32.6985	14.5108	-12.8147	15.7737	-3.0599	15.0697	13.9282	15.0514	500.261	13.9515	507.55	13.7296	0	13.0565	0
13.1422	0	14.9901	0	14.4085	0	14.7815	209.477	15.621	236.611	15.4909	269.832	15.0896	114.551	15.0266	124.174	15.1728	144.279	15.9514	32.3126	16.0712	38.0181	15.842	54.6957	15.0978	4.1121	16.1348	17.2842	16.2821	34.2215	15.5108	-11.8461	16.7737	-2.273	16.0697	14.6488	16.0514	518.236	14.9515	524.687	14.7296	0	14.0565	0
14.1422	0	15.9901	0	15.4085	0	15.7815	223.712	16.621	250.379	16.4909	282.34	16.0896	121.649	16.0266	131.221	16.1728	150.904	16.9514	35.6357	17.0712	41.4547	16.842	57.3514	16.0978	5.8637	17.1348	18.934	17.2821	36.0196	16.5108	-10.9616	17.7737	-1.4051	17.0697	15.3616	17.0514	535.82	15.9515	541.743	15.7296	0	15.0565	0
15.1422	0	16.9901	0	16.4085	0	16.7815	237.782	17.621	264.202	17.4909	294.769	17.0896	128.833	17.0266	138.1	17.1728	157.533	17.9514	39.0674	18.0712	44.8359	17.842	59.8928	17.0978	7.6653	18.1348	20.9344	18.2821	37.6669	17.5108	-10.1106	18.7737	-0.5583	18.0697	16.1051	18.0514	553.394	16.9515	558.53	16.7296	0	16.0565	0
16.1422	0	17.9901	0	17.4085	0	17.7815	251.827	18.621	277.762	18.4909	307.14	18.0896	135.911	18.0266	145.289	18.1728	164.244	18.9514	42.5283	19.0712	48.1777	18.842	62.6858	18.0978	9.5539	19.1348	22.5888	19.2821	39.3003	18.5108	-9.1042	19.7737	0.3423	19.0697	17.0448	19.0514	570.737	17.9515	575.289	17.7296	0	17.0565	0
17.1422	0	18.9901	0	18.4085	0	18.7815	265.897	19.621	291.344	19.4909	319.363	19.0896	142.95	19.0266	151.994	19.1728	170.892	19.9514	46.0385	20.0712	51.4933	19.842	65.4595	19.0978	11.3121	20.1348	24.4224	20.2821	40.9197	19.5108	-8.2956	20.7737	1.2531	20.0697	17.8098	20.0514	587.662	18.9515	591.605	18.7296	0	18.0565	0
18.1422	0	19.9901	0	19.4085	0	19.7815	279.839	20.621	304.711	20.4909	331.682	20.0896	150.11	20.0266	158.981	20.1728	177.615	20.9514	49.4485	21.0712	54.9059	20.842	68.2012	20.0978	13.0499	21.1348	26.2645	21.2821	42.5634	20.5108	-7.3531	21.7737	2.0862	21.0697	18.3571	21.0514	604.28	19.9515	607.819	19.7296	0	19.0565	0
19.1422	0	20.9901	0	20.4085	0	20.7815	293.703	21.621	317.941	21.4909	343.782	21.0896	157.181	21.0266	165.718	21.1728	184.229	21.9514	52.7372	22.0712	58.2082	21.842	70.7181	21.0978	14.8273	22.1348	27.9528	22.2821	44.2468	21.5108	-6.3601	22.7737	2.9129	22.0697	19.0416	22.0514	620.845	20.9515	623.697	20.7296	0	20.0565	0
20.1422	0	21.9901	0	21.4085	0	21.7815	307.208	22.621	331.217	22.4909	355.954	22.0896	164.104	22.0266	172.394	22.1728	190.607	22.9514	56.0798	23.0712	61.4899	22.842	73.5637	22.0978	16.6755	23.1348	29.6188	23.2821	45.7993	22.5108	-5.5982	23.7737	3.7615	23.0697	19.9716	23.0514	636.909	21.9515	639.667	21.7296	0	21.0565	0
21.1422	0	22.9901	0	22.4085	0	22.7815	320.778	23.621	344.409	23.4909	367.721	23.0896	170.962	23.0266	179.165	23.1728	197.019	23.9514	59.5025	24.0712	64.7538	23.842	76.2381	23.0978	18.2385	24.1348	31.4126	24.2821	47.485	23.5108	-4.8252	24.7737	4.7501	24.0697	20.6645	24.0514	652.986	22.9515	655.059	22.7296	0	22.0565	0
22.1422	0	23.9901	0	23.4085	0	23.7815	334.07	24.621	357.383	24.4909	379.856	24.0896	177.906	24.0266	185.9	24.1728	203.493	24.9514	62.776	25.0712	68.1208	24.842	79.0631	24.0978	20.1253	25.1348	33.2349	25.2821	49.2229	24.5108	-3.7635	25.7737	5.499	25.0697	21.4139	25.0514	668.817	23.9515	670.419	23.7296	0	23.0565	0
23.1422	0	24.9901	0	24.4085	0	24.7815	347.455	25.621	370.425	25.4909	391.768	25.0896	184.932	25.0266	192.736	25.1728	210.144	25.9514	66.2358	26.0712	71.4318	25.842	81.7623	25.0978	21.8978	26.1348	34.8671	26.2821	50.6053	25.5108	-2.9897	26.7737	6.4046	26.0697	22.2119	26.0514	684.338	24.9515	685.832	24.7296	0	24.0565	0
24.1422	0	25.9901	0	25.4085	0	25.7815	360.702	26.621	383.147	26.4909	403.567	26.0896	191.932	26.0266	199.504	26.1728	216.678	26.9514	69.3054	27.0712	74.6271	26.842	84.507	26.0978	23.7147	27.1348	36.5751	27.2821	52.1519	26.5108	-2.2068	27.7737	7.1041	27.0697	22.912	27.0514	699.606	25.9515	700.725	25.7296	0	25.0565	0
25.1422	0	26.9901	0	26.4085	0	26.7815	373.748	27.621	395.714	27.4909	415.175	27.0896	198.524	27.0266	206.132	27.1728	222.936	27.9514	72.6883	28.0712	78.0087	27.842	87.1837	27.0978	25.3336	28.1348	38.2785	28.2821	53.925	27.5108	-1.3777	28.7737	8.1129	28.0697	23.5282	28.0514	714.801	26.9515	715.406	26.7296	0	26.0565	0
26.1422	0	27.9901	0	27.4085	0	27.7815	386.685	28.621	408.275	28.4909	426.665	28.0896	205.329	28.0266	212.611	28.1728	229.185	28.9514	75.991	29.0712	81.3042	28.842	89.9528	28.0978	27.0508	29.1348	40.0471	29.2821	55.5732	28.5108	-0.4743	29.7737	9.0138	29.0697	24.4487	29.0514	729.988	27.9515	730.055	27.7296	0	27.0565	0
27.1422	0	28.9901	0	28.4085	0	28.7815	399.667	29.621	420.761	29.4909	438.34	29.0896	211.968	29.0266	219.207	29.1728	235.705	29.9514	79.3492	30.0712	84.406	29.842	92.7698	29.0978	28.8847	30.1348	41.7368	30.2821	57.1174	29.5108	0.3195	30.7737	9.7101	30.0697	25.0038	30.0514	744.813	28.9515	744.492	28.7296	0	28.0565	0
28.1422	0	29.9901	0	29.4085	0	29.7815	412.425	30.621	433.17	30.4909	449.87	30.0896	218.652	30.0266	225.768	30.1728	242.329	30.9514	82.619	31.0712	87.6346	30.842	95.4653	30.0978	30.5697	31.1348	43.2955	31.2821	58.6393	30.5108	1.1021	31.7737	10.2123	31.0697	25.6203	31.0514	759.396	29.9515	758.787	29.7296	0	29.0565	0
29.1422	0	30.9901	0	30.4085	0	30.7815	424.985	31.621	445.515	31.4909	461.454	31.0896	225.523	31.0266	232.271	31.1728	248.615	31.9514	85.872	32.0712	90.7564	31.842	98.3123	31.0978	32.1729	32.1348	44.9249	32.2821	60.2329	31.5108	1.9929	32.7737	11.2486	32.0697	26.2878	32.0514	773.829	30.9515	772.773	30.7296	0	30.0565	0
30.1422	0	31.9901	0	31.4085	0	31.7815	437.64	32.621	457.83	32.4909	472.9	32.0896	232.322	32.0266	238.701	32.1728	254.946	32.9514	89.2109	33.0712	93.8528	32.842	101.025	32.0978	33.7047	33.1348	46.7596	33.2821	61.897	32.5108	2.7034	33.7737	12.2141	33.0697	27.0904	33.0514	788.105	31.9515	786.606	31.7296	0	31.0565	0
31.1422	0	32.9901	0	32.4085	0	32.7815	450.019	33.621	469.714	33.4909	484.189	33.0896	238.9	33.0266	245.053	33.1728	261.104	33.9514	92.425	34.0712	97.0944	33.842	103.811	33.0978	35.5986	34.1348	48.4196	34.2821	63.4648	33.5108	3.594	34.7737	13.0574	34.0697	27.8421	34.0514	802.422	32.9515	800.333	32.7296	0	32.0565	0
32.1422	0	33.9901	0	33.4085	0	33.7815	462.32	34.621	481.807	34.4909	495.606	34.0896	245.205	34.0266	251.44	34.1728	267.165	34.9514	95.6217	35.0712	100.22	34.842	106.565	34.0978	37.4257	35.1348	50.1922	35.2821	64.9779	34.5108	4.5321	35.7737	14.026	35.0697	28.6604	35.0514	816.568	33.9515	814.034	33.7296	0	33.0565	0
33.1422	0	34.9901	0	34.4085	0	34.7815	474.551	35.621	493.817	35.4909	506.89	35.0896	251.803	35.0266	257.99	35.1728	273.435	35.9514	98.9287	36.0712	103.514	35.842	109.386	35.0978	39.0542	36.1348	51.7743	36.2821	66.6925	35.5108	5.3647	36.7737	14.5939	36.0697	29.3548	36.0514	830.337	34.9515	827.541	34.7296	0	34.0565	0
34.1422	0	35.9901	0	35.4085	0	35.7815	486.971	36.621	505.615	36.4909	518.309	36.0896	258.186	36.0266	264.412	36.1728	279.55	36.9514	102.13	37.0712	106.504	36.842	112.078	36.0978	40.8385	37.1348	53.3781	37.2821	68.2477	36.5108	6.1286	37.7737	15.5165	37.0697	30.0171	37.0514	843.908	35.9515	841.052	35.7296	0	35.0565	0
35.1422	0	36.9901	0	36.4085	0	36.7815	499.046	37.621	517.331	37.4909	529.283	37.0896	264.647	37.0266	270.61	37.1728	285.787	37.9514	105.289	38.0712	109.778	37.842	114.803	37.0978	42.4183	38.1348	54.9523	38.2821	69.8249	37.5108	6.938	38.7737	16.2234	38.0697	30.6917	38.0514	857.55	36.9515	854.088	36.7296	0	36.0565	0
36.1422	0	37.9901	0	37.4085	0	37.7815	511.216	38.621	529.164	38.4909	540.597	38.0896	271.177	38.0266	276.757	38.1728	291.959	38.9514	108.536	39.0712	112.854	38.842	117.737	38.0978	44.0108	39.1348	56.5633	39.2821	71.5287	38.5108	7.6745	39.7737	17.1587	39.0697	31.4768	39.0514	870.863	37.9515	867.082	37.7296	0	37.0565	0
37.1422	0	38.9901	0	38.4085	0	38.7815	523.258	39.621	540.698	39.4909	551.796	39.0896	277.58	39.0266	283.019	39.1728	298.042	39.9514	111.756	40.0712	115.948	39.842	120.5	39.0978	45.7104	40.1348	58.3683	40.2821	73.0167	39.5108	8.5209	40.7737	18.002	40.0697	32.1532	40.0514	884.098	38.9515	879.931	38.7296	0	38.0565	0
38.1422	0	39.9901	0	39.4085	0	39.7815	535.246	40.621	552.465	40.4909	562.909	40.0896	284.078	40.0266	289.414	40.1728	304.135	40.9514	114.891	41.0712	118.976	40.842	123.362	40.0978	47.4336	41.1348	59.8527	41.2821	74.4428	40.5108	9.2445	41.7737	18.6846	41.0697	32.983	41.0514	897.173	39.9515	892.829	39.7296	0	39.0565	0
39.1422	0	40.9901	0	40.4085	0	40.7815	547.157	41.621	563.905	41.4909	574.114	41.0896	290.436	41.0266	295.6	41.1728	310.314	41.9514	117.986	42.0712	122.096	41.842	126.176	41.0978	49.1245	42.1348	61.5767	42.2821	76.0894	41.5108	10.0749	42.7737	19.7803	42.0697	33.7027	42.0514	910.193	40.9515	905.465	40.7296	0	40.0565	0
40.1422	0	41.9901	0	41.4085	0	41.7815	558.831	42.621	575.23	42.4909	585.295	42.0896	296.757	42.0266	301.848	42.1728	316.304	42.9514	121.325	43.0712	125.258	42.842	129.075	42.0978	50.8179	43.1348	63.2039	43.2821	77.6982	42.5108	11.0899	43.7737	20.4543	43.0697	34.3884	43.0514	923.173	41.9515	917.945	41.7296	0	41.0565	0
41.1422	0	42.9901	0	42.4085	0	42.7815	570.413	43.621	586.633	43.4909	596.264	43.0896	303.118	43.0266	308.103	43.1728	322.373	43.9514	124.378	44.0712	128.31	43.842	131.843	43.0978	52.5494	44.1348	64.787	44.2821	79.2026	43.5108	11.8846	44.7737	21.1369	44.0697	35.1255	44.0514	935.784	42.9515	930.228	42.7296	0	42.0565	0
42.1422	0	43.9901	0	43.4085	0	43.7815	582.208	44.621	597.776	44.4909	607.235	44.0896	309.457	44.0266	314.145	44.1728	328.33	44.9514	127.385	45.0712	131.301	44.842	134.555	44.0978	54.1181	45.1348	66.326	45.2821	80.7217	44.5108	12.5768	45.7737	22.1014	45.0697	35.6652	45.0514	948.463	43.9515	942.379	43.7296	0	43.0565	0
43.1422	0	44.9901	0	44.4085	0	44.7815	593.558	45.621	608.921	45.4909	618	45.0896	315.529	45.0266	320.177	45.1728	334.06	45.9514	130.484	46.0712	134.376	45.842	137.351	45.0978	55.6809	46.1348	68.0775	46.2821	82.4177	45.5108	13.4965	46.7737	22.7787	46.0697	36.4269	46.0514	960.948	44.9515	954.481	44.7296	0	44.0565	0
44.1422	0	45.9901	0	45.4085	0	45.7815	604.939	46.621	620.031	46.4909	629.072	46.0896	321.822	46.0266	326.231	46.1728	340.063	46.9514	133.667	47.0712	137.497	46.842	140.102	46.0978	57.3663	47.1348	69.8345	47.2821	83.9972	46.5108	14.365	47.7737	23.6981	47.0697	37.1065	47.0514	973.229	45.9515	966.478	45.7296	0	45.0565	0
45.1422	0	46.9901	0	46.4085	0	46.7815	616.445	47.621	631.124	47.4909	639.878	47.0896	327.996	47.0266	332.433	47.1728	346.122	47.9514	136.899	48.0712	140.574	47.842	143.043	47.0978	59.0924	48.1348	71.507	48.2821	85.4695	47.5108	15.3344	48.7737	24.432	48.0697	37.8695	48.0514	985.258	46.9515	978.411	46.7296	0	46.0565	0
46.1422	0	47.9901	0	47.4085	0	47.7815	627.712	48.621	642.229	48.4909	650.538	48.0896	334.367	48.0266	338.476	48.1728	352.044	48.9514	140.15	49.0712	143.559	48.842	145.804	48.0978	60.71	49.1348	72.9894	49.2821	86.8606	48.5108	15.9284	49.7737	25.0791	49.0697	38.4091	49.0514	997.391	47.9515	990.078	47.7296	0	47.0565	0
47.1422	0	48.9901	0	48.4085	0	48.7815	638.894	49.621	652.975	49.4909	660.911	49.0896	340.373	49.0266	344.51	49.1728	358.064	49.9514	143.087	50.0712	146.635	49.842	148.512	49.0978	62.2064	50.1348	74.7827	50.2821	88.5068	49.5108	16.6395	50.7737	26.0956	50.0697	39.3074	50.0514	1009.37	48.9515	1001.46	48.7296	0	48.0565	0
48.1422	0	49.9901	0	49.4085	0	49.7815	649.994	50.621	663.923	50.4909	671.414	50.0896	346.531	50.0266	350.548	50.1728	363.828	50.9514	146.247	51.0712	149.831	50.842	151.302	50.0978	64.0467	51.1348	76.4976	51.2821	90.2358	50.5108	17.7662	51.7737	26.9011	51.0697	40.2228	51.0514	1021.35	49.9515	1013.15	49.7296	0	49.0565	0
49.1422	0	50.9901	0	50.4085	0	50.7815	661.227	51.621	674.726	51.4909	681.747	51.0896	352.749	51.0266	356.587	51.1728	369.766	51.9514	149.195	52.0712	152.652	51.842	154.002	51.0978	65.8602	52.1348	77.9476	52.2821	91.5465	51.5108	18.5385	52.7737	27.674	52.0697	40.8825	52.0514	1032.84	50.9515	1024.83	50.7296	0	50.0565	0
50.1422	0	51.9901	0	51.4085	0	51.7815	672.303	52.621	685.245	52.4909	691.97	52.0896	358.829	52.0266	362.541	52.1728	375.462	52.9514	152.306	53.0712	155.656	52.842	156.707	52.0978	67.307	53.1348	79.5408	53.2821	93.083	52.5108	19.3019	53.7737	28.3686	53.0697	41.4738	53.0514	1044.58	51.9515	1035.98	51.7296	0	51.0565	0
51.1422	0	52.9901	0	52.4085	0	52.7815	683.173	53.621	695.883	53.4909	702.135	53.0896	364.858	53.0266	368.477	53.1728	381.13	53.9514	155.387	54.0712	158.649	53.842	159.376	53.0978	68.8723	54.1348	81.1519	54.2821	94.6188	53.5108	20.1645	54.7737	29.1911	54.0697	42.2108	54.0514	1056.04	52.9515	1047.16	52.7296	0	52.0565	0
52.1422	0	53.9901	0	53.4085	0	53.7815	693.934	54.621	706.615	54.4909	712.173	54.0896	370.984	54.0266	374.409	54.1728	386.991	54.9514	158.485	55.0712	161.733	54.842	161.861	54.0978	70.4554	55.1348	82.7562	55.2821	96.0458	54.5108	20.7927	55.7737	30.0608	55.0697	42.8197	55.0514	1067.42	53.9515	1058.38	53.7296	0	53.0565	0
53.1422	0	54.9901	0	54.4085	0	54.7815	704.837	55.621	717.093	55.4909	722.149	55.0896	377.06	55.0266	380.244	55.1728	392.766	55.9514	161.495	56.0712	164.681	55.842	164.415	55.0978	72.1177	56.1348	84.1661	56.2821	97.4809	55.5108	21.6744	56.7737	30.8744	56.0697	43.6516	56.0514	1078.9	54.9515	1069.29	54.7296	0	54.0565	0
54.1422	0	55.9901	0	55.4085	0	55.7815	715.588	56.621	727.631	56.4909	732.353	56.0896	383.159	56.0266	386.273	56.1728	398.524	56.9514	164.964	57.0712	168.225	56.842	167.485	56.0978	73.6493	57.1348	86.1891	57.2821	98.8683	56.5108	22.281	57.7737	32.408	57.0697	43.915	57.0514	1090.3	55.9515	1080.21	55.7296	0	55.0565	0
55.1422	0	56.9901	0	56.4085	0	56.7815	726.452	57.621	739.18	57.4909	742.413	57.0896	389.64	57.0266	392.625	57.1728	404.589	57.9514	170.346	58.0712	173.805	57.842	171.931	57.0978	74.865	58.1348	93.6284	58.2821	106.424	57.5108	22.9782	58.7737	38.2505	58.0697	50.4746	58.0514	1106.11	56.9515	1091.29	56.7296	0	56.0565	0
56.1422	0	57.9901	0	57.4085	0	57.7815	738.807	58.621	754.583	58.4909	757.629	58.0896	398.483	58.0266	401.015	58.1728	413.782	58.9514	174.336	59.0712	177.612	58.842	186.386	58.0978	82.3334	59.1348	93.8165	59.2821	85.2361	58.5108	31.6044	59.7737	44.9286	59.0697	32.5034	59.0514	1028.54	57.9515	1105.32	57.7296	0	57.0565	0
57.1422	0	58.9901	0	58.4085	0	58.7815	757.18	59.621	754.577	59.4909	734.971	59.0896	404.813	59.0266	401.301	59.1728	395.307	59.9514	188.992	60.0712	187.109	59.842	172.812	59.0978	79.9375	60.1348	98.8601	60.2821	92.6605	59.5108	38.6076	60.7737	48.2962	60.0697	40.9305	60.0514	939.975	58.9515	983.26	58.7296	0	58.0565	0
58.1422	0	59.9901	0	59.4085	0	59.7815	772.092	60.621	749.662	60.4909	721.421	60.0896	398.031	60.0266	390.504	60.1728	381.935	60.9514	194.467	61.0712	190.711	60.842	177.825	60.0978	97.1629	61.1348	100.061	61.2821	94.2783	60.5108	47.6444	61.7737	48.7127	61.0697	43.0357	61.0514	918.812	59.9515	895.875	59.7296	0	59.0565	0
59.1422	0	60.9901	0	60.4085	0	60.7815	768.695	61.621	746.362	61.4909	716.852	61.0896	398.413	61.0266	390.136	61.1728	380.707	61.9514	195.227	62.0712	191.118	61.842	178.195	61.0978	100.578	62.1348	99.9397	62.2821	94.3411	61.5108	49.3682	62.7737	48.8056	62.0697	43.2206	62.0514	910.695	60.9515	876.778	60.7296	0	60.0565	0
60.1422	0	61.9901	0	61.4085	0	61.7815	765.209	62.621	743.412	62.4909	713.632	62.0896	397.317	62.0266	389.113	62.1728	379.318	62.9514	194.699	63.0712	190.572	62.842	177.866	62.0978	101.103	63.1348	99.9385	63.2821	94.2081	62.5108	49.7991	63.7737	49.0747	63.0697	43.1141	63.0514	905.388	61.9515	869.241	61.7296	0	61.0565	0
61.1422	0	62.9901	0	62.4085	0	62.7815	762.234	63.621	740.616	63.4909	710.654	63.0896	395.913	63.0266	387.557	63.1728	377.641	63.9514	194.184	64.0712	189.967	63.842	177.272	63.0978	101.113	64.1348	99.6182	64.2821	94.0065	63.5108	49.8656	64.7737	48.8258	64.0697	43.0909	64.0514	900.766	62.9515	863.842	62.7296	0	62.0565	0
62.1422	0	63.9901	0	63.4085	0	63.7815	759.527	64.621	738.099	64.4909	708.14	64.0896	394.46	64.0266	386.17	64.1728	376.555	64.9514	193.913	65.0712	189.633	64.842	176.894	64.0978	100.927	65.1348	99.0524	65.2821	93.5417	64.5108	49.5078	65.7737	48.5161	65.0697	42.8838	65.0514	896.502	63.9515	859.478	63.7296	0	63.0565	0
63.1422	0	64.9901	0	64.4085	0	64.7815	756.962	65.621	735.986	65.4909	705.999	65.0896	393.244	65.0266	385.121	65.1728	375.44	65.9514	193.408	66.0712	189.28	65.842	176.441	65.0978	100.467	66.1348	98.7629	66.2821	93.3525	65.5108	49.3358	66.7737	48.6023	66.0697	42.7535	66.0514	892.663	64.9515	855.284	64.7296	0	64.0565	0
64.1422	0	65.9901	0	65.4085	0	65.7815	754.56	66.621	733.961	66.4909	704.054	66.0896	392.3	66.0266	383.898	66.1728	374.385	66.9514	193.009	67.0712	188.935	66.842	176.033	66.0978	100.126	67.1348	98.7142	67.2821	93.0471	66.5108	49.266	67.7737	48.4788	67.0697	42.6758	67.0514	889.28	65.9515	851.511	65.7296	0	65.0565	0
65.1422	0	66.9901	0	66.4085	0	66.7815	752.541	67.621	731.708	67.4909	701.948	67.0896	391.069	67.0266	382.952	67.1728	373.628	67.9514	192.577	68.0712	188.404	67.842	175.568	67.0978	99.9943	68.1348	98.4352	68.2821	93.0535	67.5108	49.266	68.7737	48.48	68.0697	42.7405	68.0514	885.959	66.9515	848.294	66.7296	0	66.0565	0
66.1422	0	67.9901	0	67.4085	0	67.7815	750.247	68.621	729.838	68.4909	700.084	68.0896	390.137	68.0266	381.981	68.1728	372.603	68.9514	192.016	69.0712	187.882	68.842	175.028	68.0978	99.7772	69.1348	98.1422	69.2821	92.7391	68.5108	49.2923	69.7737	48.1261	69.0697	42.5322	69.0514	882.893	67.9515	844.985	67.7296	0	67.0565	0
67.1422	0	68.9901	0	68.4085	0	68.7815	748.376	69.621	728.205	69.4909	698.503	69.0896	389.29	69.0266	381.268	69.1728	371.878	69.9514	191.796	70.0712	187.687	69.842	174.921	69.0978	99.5781	70.1348	97.9906	70.2821	92.5322	69.5108	49.143	70.7737	48.1569	70.0697	42.3806	70.0514	879.694	68.9515	841.899	68.7296	0	68.0565	0
68.1422	0	69.9901	0	69.4085	0	69.7815	746.525	70.621	726.55	70.4909	696.769	70.0896	388.582	70.0266	380.64	70.1728	371.033	70.9514	191.42	71.0712	187.37	70.842	174.679	70.0978	99.3021	71.1348	97.685	71.2821	92.3926	70.5108	49.0635	71.7737	47.9821	71.0697	42.5558	71.0514	876.867	69.9515	838.825	69.7296	0	69.0565	0
69.1422	0	70.9901	0	70.4085	0	70.7815	744.96	71.621	724.921	71.4909	695.317	71.0896	387.777	71.0266	379.67	71.1728	370.431	71.9514	191.01	72.0712	186.8	71.842	174.187	71.0978	98.9682	72.1348	97.517	72.2821	92.22	71.5108	49.0084	72.7737	48.0218	72.0697	42.4227	72.0514	874.003	70.9515	836.114	70.7296	0	70.0565	0
70.1422	0	71.9901	0	71.4085	0	71.7815	743.119	72.621	723.306	72.4909	693.572	72.0896	387.058	72.0266	378.855	72.1728	369.461	72.9514	190.54	73.0712	186.506	72.842	173.88	72.0978	98.8785	73.1348	97.5573	73.2821	92.1146	72.5108	48.9102	73.7737	47.8087	73.0697	42.2139	73.0514	871.182	71.9515	833.408	71.7296	0	71.0565	0
71.1422	0	72.9901	0	72.4085	0	72.7815	741.495	73.621	721.709	73.4909	692.092	73.0896	386.116	73.0266	378.093	73.1728	368.731	73.9514	190.573	74.0712	186.388	73.842	173.764	73.0978	98.775	74.1348	97.2528	74.2821	91.9545	73.5108	48.7175	74.7737	47.7665	74.0697	42.2604	74.0514	868.634	72.9515	830.913	72.7296	0	72.0565	0
72.1422	0	73.9901	0	73.4085	0	73.7815	739.793	74.621	720.157	74.4909	690.934	74.0896	385.736	74.0266	377.501	74.1728	368.388	74.9514	190.099	75.0712	185.814	74.842	173.196	74.0978	98.4749	75.1348	97.0401	75.2821	91.6467	74.5108	48.6308	75.7737	47.7231	75.0697	42.1919	75.0514	866.052	73.9515	828.439	73.7296	0	73.0565	0
73.1422	0	74.9901	0	74.4085	0	74.7815	738.168	75.621	718.496	75.4909	689.068	75.0896	384.62	75.0266	376.593	75.1728	367.147	75.9514	189.451	76.0712	185.294	75.842	172.529	75.0978	98.2762	76.1348	96.5561	76.2821	91.5317	75.5108	48.5134	76.7737	47.5875	76.0697	42.0837	76.0514	863.53	74.9515	825.87	74.7296	0	74.0565	0
74.1422	0	75.9901	0	75.4085	0	75.7815	736.642	76.621	717.192	76.4909	687.905	76.0896	384.13	76.0266	375.859	76.1728	366.728	76.9514	189.474	77.0712	185.2	76.842	172.61	76.0978	97.9417	77.1348	96.5872	77.2821	91.4117	76.5108	48.4631	77.7737	47.6708	77.0697	41.9901	77.0514	861.204	75.9515	823.497	75.7296	0	75.0565	0
75.1422	0	76.9901	0	76.4085	0	76.7815	735.179	77.621	715.702	77.4909	686.482	77.0896	383.504	77.0266	375.392	77.1728	366.255	77.9514	188.997	78.0712	184.596	77.842	172.193	77.0978	98.0154	78.1348	96.6345	78.2821	91.3414	77.5108	48.5746	78.7737	47.4929	78.0697	42.0392	78.0514	858.922	76.9515	821.257	76.7296	0	76.0565	0
76.1422	0	77.9901	0	77.4085	0	77.7815	733.58	78.621	714.203	78.4909	685.148	78.0896	382.654	78.0266	374.594	78.1728	365.265	78.9514	188.812	79.0712	184.597	78.842	172.089	78.0978	97.824	79.1348	96.4027	79.2821	91.0086	78.5108	48.4313	79.7737	47.2949	79.0697	41.8837	79.0514	856.629	77.9515	819.031	77.7296	0	77.0565	0
77.1422	0	78.9901	0	78.4085	0	78.7815	732.202	79.621	713.055	79.4909	684.019	79.0896	382.193	79.0266	374.14	79.1728	364.698	79.9514	188.513	80.0712	184.299	79.842	171.799	79.0978	97.6439	80.1348	96.1676	80.2821	90.9484	79.5108	48.268	80.7737	47.4889	80.0697	41.698	80.0514	854.359	78.9515	816.819	78.7296	0	78.0565	0
78.1422	0	79.9901	0	79.4085	0	79.7815	730.934	80.621	711.774	80.4909	682.745	80.0896	381.514	80.0266	373.58	80.1728	364.128	80.9514	188.389	81.0712	184.124	80.842	171.406	80.0978	97.2371	81.1348	96.118	81.2821	90.6097	80.5108	48.3622	81.7737	47.118	81.0697	41.733	81.0514	852.235	79.9515	814.411	79.7296	0	79.0565	0
79.1422	0	80.9901	0	80.4085	0	80.7815	729.663	81.621	710.435	81.4909	681.542	81.0896	380.826	81.0266	372.928	81.1728	363.749	81.9514	188.003	82.0712	183.94	81.842	171.141	81.0978	97.2594	82.1348	95.9058	82.2821	90.3964	81.5108	48.0966	82.7737	47.1107	82.0697	41.4444	82.0514	849.754	80.9515	812.261	80.7296	0	80.0565	0
80.1422	0	81.9901	0	81.4085	0	81.7815	728.319	82.621	709.168	82.4909	680.169	82.0896	380.243	82.0266	372.208	82.1728	363.116	82.9514	187.667	83.0712	183.446	82.842	170.962	82.0978	97.0078	83.1348	95.6651	83.2821	90.4939	82.5108	47.8731	83.7737	47.087	83.0697	41.6054	83.0514	847.998	81.9515	809.98	81.7296	0	81.0565	0
81.1422	0	82.9901	0	82.4085	0	82.7815	726.984	83.621	707.923	83.4909	678.934	83.0896	379.51	83.0266	371.416	83.1728	362.529	83.9514	187.443	84.0712	183.175	83.842	170.631	83.0978	96.8169	84.1348	95.4646	84.2821	90.2886	83.5108	48.0132	84.7737	47.1011	84.0697	41.4513	84.0514	845.985	82.9515	808.203	82.7296	0	82.0565	0
82.1422	0	83.9901	0	83.4085	0	83.7815	725.725	84.621	706.923	84.4909	678.05	84.0896	379.064	84.0266	371.256	84.1728	361.995	84.9514	187.144	85.0712	183.099	84.842	170.539	84.0978	96.8383	85.1348	95.5695	85.2821	90.1364	84.5108	48.0519	85.7737	47.0381	85.0697	41.5467	85.0514	843.823	83.9515	806.086	83.7296	0	83.0565	0
83.1422	0	84.9901	0	84.4085	0	84.7815	724.665	85.621	705.411	85.4909	676.834	85.0896	378.299	85.0266	370.508	85.1728	361.363	85.9514	187.013	86.0712	182.849	85.842	170.408	85.0978	96.9425	86.1348	95.3807	86.2821	90.1126	85.5108	48.0166	86.7737	46.8295	86.0697	41.5441	86.0514	842.068	84.9515	804.133	84.7296	0	84.0565	0
84.1422	0	85.9901	0	85.4085	0	85.7815	723.073	86.621	704.397	86.4909	675.904	86.0896	378.025	86.0266	370.132	86.1728	361.046	86.9514	186.577	87.0712	182.503	86.842	170.057	86.0978	96.6461	87.1348	95.2113	87.2821	90.0845	86.5108	47.8919	87.7737	46.8753	87.0697	41.2472	87.0514	840.021	85.9515	802.312	85.7296	0	85.0565	0
85.1422	0	86.9901	0	86.4085	0	86.7815	722.198	87.621	703.226	87.4909	674.64	87.0896	377.558	87.0266	369.474	87.1728	360.387	87.9514	186.352	88.0712	182.138	87.842	169.701	87.0978	96.4828	88.1348	94.9327	88.2821	89.7739	87.5108	47.8315	88.7737	46.6597	88.0697	41.2736	88.0514	837.99	86.9515	800.308	86.7296	0	86.0565	0
86.1422	0	87.9901	0	87.4085	0	87.7815	720.848	88.621	701.874	88.4909	673.319	88.0896	376.71	88.0266	368.872	88.1728	359.715	88.9514	186.133	89.0712	181.995	88.842	169.508	88.0978	96.4711	89.1348	94.811	89.2821	89.6177	88.5108	47.5978	89.7737	46.6951	89.0697	41.1242	89.0514	836.024	87.9515	798.522	87.7296	0	87.0565	0
87.1422	0	88.9901	0	88.4085	0	88.7815	719.454	89.621	700.875	89.4909	672.243	89.0896	376.316	89.0266	368.447	89.1728	359.376	89.9514	185.675	90.0712	181.674	89.842	169.233	89.0978	96.0811	90.1348	94.8255	90.2821	89.6279	89.5108	47.6219	90.7737	46.5544	90.0697	41.1331	90.0514	834.193	88.9515	796.575	88.7296	0	88.0565	0
88.1422	0	89.9901	0	89.4085	0	89.7815	718.266	90.621	699.603	90.4909	671.214	90.0896	375.64	90.0266	367.834	90.1728	358.666	90.9514	185.51	91.0712	181.548	90.842	168.96	90.0978	95.9043	91.1348	94.5438	91.2821	89.5077	90.5108	47.2998	91.7737	46.4901	91.0697	41.1145	91.0514	832.316	89.9515	794.824	89.7296	0	89.0565	0
89.1422	0	90.9901	0	90.4085	0	90.7815	717.302	91.621	698.546	91.4909	670.071	91.0896	375.067	91.0266	367.236	91.1728	358.21	91.9514	185.235	92.0712	181.293	91.842	168.748	91.0978	95.9557	92.1348	94.4589	92.2821	89.3422	91.5108	47.5392	92.7737	46.2976	92.0697	41.0781	92.0514	830.416	90.9515	793.15	90.7296	0	90.0565	0
90.1422	0	91.9901	0	91.4085	0	91.7815	716.12	92.621	697.635	92.4909	668.904	92.0896	374.639	92.0266	366.809	92.1728	357.646	92.9514	185.082	93.0712	180.99	92.842	168.557	92.0978	95.7822	93.1348	94.2466	93.2821	88.981	92.5108	47.4169	93.7737	46.0436	93.0697	40.8691	93.0514	828.775	91.9515	791.42	91.7296	0	91.0565	0
91.1422	0	92.9901	0	92.4085	0	92.7815	715.018	93.621	696.475	93.4909	667.982	93.0896	374.11	93.0266	366.269	93.1728	357.115	93.9514	184.742	94.0712	180.85	93.842	168.284	93.0978	95.5597	94.1348	94.0803	94.2821	89.0369	93.5108	47.3008	94.7737	46.1802	94.0697	40.681	94.0514	826.766	92.9515	789.696	92.7296	0	92.0565	0
92.1422	0	93.9901	0	93.4085	0	93.7815	713.865	94.621	695.636	94.4909	667.035	94.0896	373.533	94.0266	365.904	94.1728	356.704	94.9514	184.678	95.0712	180.639	94.842	168.136	94.0978	95.2909	95.1348	93.9848	95.2821	89.1477	94.5108	47.1051	95.7737	46.234	95.0697	40.933	95.0514	825.294	93.9515	787.709	93.7296	0	93.0565	0
93.1422	0	94.9901	0	94.4085	0	94.7815	713.033	95.621	694.671	95.4909	666.172	95.0896	373.108	95.0266	365.384	95.1728	356.28	95.9514	184.652	96.0712	180.505	95.842	167.761	95.0978	95.1844	96.1348	93.9336	96.2821	88.9363	95.5108	47.2065	96.7737	46.2844	96.0697	40.7447	96.0514	823.599	94.9515	786.383	94.7296	0	94.0565	0
94.1422	0	95.9901	0	95.4085	0	95.7815	711.985	96.621	693.661	96.4909	665.359	96.0896	372.876	96.0266	364.951	96.1728	355.88	96.9514	184.131	97.0712	180.14	96.842	167.568	96.0978	95.1679	97.1348	93.9901	97.2821	88.7489	96.5108	47.1275	97.7737	46.0953	97.0697	40.7154	97.0514	821.87	95.9515	784.675	95.7296	0	95.0565	0
95.1422	0	96.9901	0	96.4085	0	96.7815	710.961	97.621	692.63	97.4909	664.071	97.0896	372.202	97.0266	364.3	97.1728	355.242	97.9514	183.995	98.0712	179.998	97.842	167.369	97.0978	95.1335	98.1348	93.6516	98.2821	88.8629	97.5108	46.9802	98.7737	46.0687	98.0697	40.7928	98.0514	820.169	96.9515	783.042	96.7296	0	96.0565	0
96.1422	0	97.9901	0	97.4085	0	97.7815	709.932	98.621	691.714	98.4909	663.229	98.0896	371.947	98.0266	364.053	98.1728	355.113	98.9514	184.077	99.0712	179.978	98.842	167.356	98.0978	94.9138	99.1348	93.7667	99.2821	88.7569	98.5108	46.9262	99.7737	46.1985	99.0697	40.693	99.0514	818.579	97.9515	781.355	97.7296	0	97.0565	0
97.1422	0	98.9901	0	98.4085	0	98.7815	708.993	99.621	690.838	99.4909	662.527	99.0896	371.609	99.0266	363.832	99.1728	354.652	99.9514	183.597	100.071	179.512	99.842	167.024	99.0978	95.0027	100.135	93.6144	100.282	88.5737	99.5108	47.2178	100.774	45.9877	100.07	40.749	100.051	816.906	98.9515	779.844	98.7296	0	98.0565	0
98.1422	0	99.9901	0	99.4085	0	99.7815	707.969	100.621	689.631	100.491	661.352	100.09	370.824	100.027	363.173	100.173	354.114	100.951	183.357	101.071	179.402	100.842	166.76	100.098	94.8904	101.135	93.2903	101.282	88.224	100.511	46.8943	101.774	45.7748	101.07	40.4814	101.051	815.461	99.9515	778.286	99.7296	0	99.0565	0
99.1422	0	100.99	0	100.409	0	100.781	706.857	101.621	688.75	101.491	660.612	101.09	370.39	101.027	362.731	101.173	353.684	101.951	183.24	102.071	179.234	101.842	166.72	101.098	94.6722	102.135	93.1588	102.282	87.9785	101.511	46.8059	102.774	45.5806	102.07	40.3997	102.051	813.662	100.951	776.877	100.73	0	100.056	0
100.142	0	101.99	0	101.409	0	101.781	706.15	102.621	687.724	102.491	659.404	102.09	369.936	102.027	362.314	102.173	353.337	102.951	182.991	103.071	179.148	102.842	166.332	102.098	94.3432	103.135	93.0059	103.282	87.92	102.511	46.554	103.774	45.7999	103.07	40.4007	103.051	812.229	101.951	775.293	101.73	0	101.056	0
101.142	0	102.99	0	102.409	0	102.781	705.083	103.621	686.939	103.491	658.607	103.09	369.66	103.027	361.906	103.173	352.839	103.951	182.736	104.071	178.828	103.842	166.337	103.098	94.252	104.135	93.0742	104.282	87.8977	103.511	46.625	104.774	45.7465	104.07	40.5753	104.051	810.836	102.951	773.691	102.73	0	102.056	0
102.142	0	103.99	0	103.409	0	103.781	703.943	104.621	685.851	104.491	657.637	104.09	369.263	104.027	361.505	104.173	352.498	104.951	182.541	105.071	178.357	104.842	166.031	104.098	94.3928	105.135	92.8901	105.282	87.5914	104.511	46.6765	105.774	45.2525	105.07	40.2669	105.051	809.1	103.951	772.432	103.73	0	103.056	0
103.142	0	104.99	0	104.409	0	104.781	703.17	105.621	685.035	105.491	656.917	105.09	368.695	105.027	360.839	105.173	351.976	105.951	182.348	106.071	178.412	105.842	165.569	105.098	94.0929	106.135	92.9777	106.282	87.495	105.511	46.2008	106.774	45.2274	106.07	39.7927	106.051	806.804	104.951	770.78	104.73	0	104.056	0
104.142	0	105.99	0	105.409	0	105.781	702.064	106.621	684.078	106.491	656.274	106.09	368.268	106.027	360.847	106.173	351.48	106.951	182.095	107.071	178.264	106.842	165.581	106.098	94.101	107.135	92.8338	107.282	87.3178	106.511	46.0541	107.774	44.9896	107.07	40.1069	107.051	805.634	105.951	768.788	105.73	0	105.056	0
105.142	0	106.99	0	106.409	0	106.781	701.436	107.621	683.31	107.491	655.454	107.09	367.933	107.027	360.432	107.173	351.038	107.951	181.895	108.071	177.93	107.842	165.221	107.098	93.8293	108.135	92.8277	108.282	87.0974	107.511	45.9384	108.774	45.0693	108.07	39.9118	108.051	804.123	106.951	767.54	106.73	0	106.056	0
106.142	0	107.99	0	107.409	0	107.781	700.563	108.621	682.548	108.491	654.464	108.09	367.664	108.027	360.013	108.173	350.672	108.951	181.637	109.071	177.716	108.842	165.143	108.098	93.8308	109.135	92.8297	109.282	87.2264	108.511	45.8581	109.774	45.0306	109.07	40.0677	109.051	802.803	107.951	766.136	107.73	0	107.056	0
107.142	0	108.99	0	108.409	0	108.781	699.652	109.621	681.561	109.491	653.407	109.09	366.844	109.027	359.415	109.173	350.177	109.951	181.647	110.071	177.919	109.842	165.158	109.098	93.7977	110.135	92.6321	110.282	87.0209	109.511	45.9556	110.774	44.8085	110.07	40.0148	110.051	801.317	108.951	764.769	108.73	0	108.056	0
108.142	0	109.99	0	109.409	0	109.781	698.667	110.621	680.74	110.491	653.103	110.09	366.873	110.027	359.435	110.173	350.166	110.951	181.275	111.071	177.37	110.842	164.949	110.098	93.774	111.135	92.5531	111.282	86.93	110.511	45.8127	111.774	44.8882	111.07	39.9021	111.051	799.923	109.951	763.415	109.73	0	109.056	0
109.142	0	110.99	0	110.409	0	110.781	697.774	111.621	679.849	111.491	651.826	111.09	366.296	111.027	358.89	111.173	349.29	111.951	181.045	112.071	177.196	111.842	164.603	111.098	93.6476	112.135	92.6867	112.282	86.9567	111.511	45.8634	112.774	44.8193	112.07	40.0158	112.051	798.561	110.951	761.979	110.73	0	110.056	0
110.142	0	111.99	0	111.409	0	111.781	697.036	112.621	679.068	112.491	651.294	112.09	365.88	112.027	358.327	112.173	348.799	112.951	181.134	113.071	177.213	112.842	164.664	112.098	93.599	113.135	92.4849	113.282	86.7976	112.511	45.8223	113.774	44.9744	113.07	39.8683	113.051	797.112	111.951	760.662	111.73	0	111.056	0
111.142	0	112.99	0	112.409	0	112.781	696.135	113.621	678.148	113.491	650.453	113.09	365.499	113.027	358.124	113.173	348.683	113.951	180.964	114.071	177.073	113.842	164.618	113.098	93.6648	114.135	92.3724	114.282	86.5537	113.511	45.9144	114.774	44.8571	114.07	39.9322	114.051	795.562	112.951	759.269	112.73	0	112.056	0
112.142	0	113.99	0	113.409	0	113.781	695.366	114.621	677.471	114.491	649.605	114.09	365.167	114.027	357.824	114.173	348.294	114.951	180.791	115.071	176.828	114.842	164.35	114.098	93.5081	115.135	92.2584	115.282	86.6743	114.511	45.8243	115.774	44.9054	115.07	39.8803	115.051	794.358	113.951	757.908	113.73	0	113.056	0
113.142	0	114.99	0	114.409	0	114.781	694.647	115.621	676.61	115.491	649	115.09	364.758	115.027	357.401	115.173	348.067	115.951	180.461	116.071	176.502	115.842	164.17	115.098	93.3143	116.135	92.3248	116.282	86.7233	115.511	45.8197	116.774	45.0193	116.07	39.9971	116.051	793.143	114.951	756.656	114.73	0	114.056	0
114.142	0	115.99	0	115.409	0	115.781	693.673	116.621	675.593	116.491	648.027	116.09	364.25	116.027	356.903	116.173	347.557	116.951	180.247	117.071	176.24	116.842	164.039	116.098	93.3412	117.135	92.2346	117.282	86.4451	116.511	46.0193	117.774	44.5829	117.07	39.8089	117.051	791.763	115.951	755.573	115.73	0	115.056	0
115.142	0	116.99	0	116.409	0	116.781	692.841	117.621	674.883	117.491	647.315	117.09	363.986	117.027	356.352	117.173	347.182	117.951	180.052	118.071	176.178	117.842	163.919	117.098	93.1486	118.135	91.9976	118.282	86.5292	117.511	45.6385	118.774	44.7052	118.07	39.6791	118.051	790.32	116.951	754.25	116.73	0	116.056	0
116.142	0	117.99	0	117.409	0	117.781	691.823	118.621	674.173	118.491	646.574	118.09	363.606	118.027	356.234	118.173	346.775	118.951	179.875	119.071	176.003	118.842	163.611	118.098	92.762	119.135	91.6845	119.282	86.4369	118.511	45.6163	119.774	44.7714	119.07	39.7489	119.051	789.171	117.951	752.905	117.73	0	117.056	0
117.142	0	118.99	0	118.409	0	118.781	691.057	119.621	673.414	119.491	645.807	119.09	363.028	119.027	355.757	119.173	346.462	119.951	179.776	120.071	175.874	119.842	163.271	119.098	92.483	120.135	91.8769	120.282	86.4069	119.511	45.6377	120.774	44.7079	120.07	39.6965	120.051	787.846	118.951	751.749	118.73	0	118.056	0
118.142	0	119.99	0	119.409	0	119.781	690.312	120.621	672.674	120.491	645.056	120.09	362.894	120.027	355.554	120.173	346.125	120.951	179.523	121.071	175.939	120.842	163.453	120.098	92.7852	121.135	91.8239	121.282	86.2496	120.511	45.6932	121.774	44.693	121.07	39.8109	121.051	786.445	119.951	750.469	119.73	0	119.056	0
119.142	0	120.99	0	120.409	0	120.781	689.525	121.621	671.78	121.491	644.235	121.09	362.377	121.027	355.019	121.173	345.731	121.951	179.859	122.071	175.804	121.842	163.305	121.098	92.8243	122.135	91.8542	122.282	86.215	121.511	45.5456	122.774	44.7143	122.07	39.7934	122.051	785.369	120.951	749.101	120.73	0	120.056	0
120.142	0	121.99	0	121.409	0	121.781	688.918	122.621	671.242	122.491	643.861	122.09	362.448	122.027	354.926	122.173	345.809	122.951	179.525	123.071	175.388	122.842	163.228	122.098	92.7022	123.135	91.5924	123.282	86.1936	122.511	45.4253	123.774	44.5121	123.07	39.7563	123.051	784.076	121.951	747.93	121.73	0	121.056	0
121.142	0	122.99	0	122.409	0	122.781	688.081	123.621	670.401	123.491	642.876	123.09	362.087	123.027	354.611	123.173	345.231	123.951	179.323	124.071	175.335	123.842	163.073	123.098	92.6254	124.135	91.4605	124.282	86.0902	123.511	45.3907	124.774	44.6063	124.07	39.6914	124.051	782.852	122.951	746.795	122.73	0	122.056	0
122.142	0	123.99	0	123.409	0	123.781	687.304	124.621	669.636	124.491	642.239	124.09	361.682	124.027	354.123	124.173	344.873	124.951	179.172	125.071	175.186	124.842	162.926	124.098	92.3326	125.135	91.4494	125.282	85.7943	124.511	45.429	125.774	44.6087	125.07	39.6709	125.051	781.53	123.951	745.52	123.73	0	123.056	0
123.142	0	124.99	0	124.409	0	124.781	686.496	125.621	668.648	125.491	641.452	125.09	361.302	125.027	353.751	125.173	344.659	125.951	178.79	126.071	174.861	125.842	162.716	125.098	92.2785	126.135	91.4547	126.282	85.9272	125.511	45.5147	126.774	44.524	126.07	39.5945	126.051	780.448	124.951	744.491	124.73	0	124.056	0
124.142	0	125.99	0	125.409	0	125.781	685.594	126.621	668.13	126.491	640.579	126.09	360.622	126.027	353.258	126.173	344.144	126.951	178.758	127.071	174.756	126.842	162.46	126.098	92.2616	127.135	91.1406	127.282	85.6811	126.511	45.4931	127.774	44.4015	127.07	39.5225	127.051	779.055	125.951	743.249	125.73	0	125.056	0
125.142	0	126.99	0	126.409	0	126.781	684.935	127.621	667.422	127.491	640.066	127.09	360.563	127.027	352.977	127.173	343.99	127.951	178.729	128.071	174.706	127.842	162.61	127.098	92.3066	128.135	91.2329	128.282	85.624	127.511	45.381	128.774	44.4499	128.07	39.5059	128.051	777.868	126.951	742.245	126.73	0	126.056	0
126.142	0	127.99	0	127.409	0	127.781	684.206	128.621	666.657	128.491	639.301	128.09	360.074	128.027	352.73	128.173	343.62	128.951	178.46	129.071	174.676	128.842	162.367	128.098	92.0523	129.135	91.0713	129.282	85.512	128.511	45.3302	129.774	44.2176	129.07	39.5379	129.051	776.878	127.951	740.899	127.73	0	127.056	0
127.142	0	128.99	0	128.409	0	128.781	683.306	129.621	665.89	129.491	638.512	129.09	359.898	129.027	352.377	129.173	343.288	129.951	178.246	130.071	174.561	129.842	162.148	129.098	91.9634	130.135	90.8974	130.282	85.2251	129.511	45.308	130.774	44.1569	130.07	39.2165	130.051	775.575	128.952	739.846	128.73	0	128.056	0
128.142	0	129.99	0	129.409	0	129.781	682.575	130.621	665.12	130.491	637.917	130.09	359.473	130.027	352.089	130.173	342.906	130.951	178.2	131.071	174.399	130.842	162.127	130.098	91.7317	131.135	91.0084	131.282	85.4015	130.511	45.1047	131.774	44.276	131.07	39.3376	131.051	774.343	129.952	738.421	129.73	0	129.056	0
129.142	0	130.99	0	130.409	0	130.781	681.92	131.621	664.711	131.491	637.234	131.09	359.163	131.027	351.774	131.173	342.542	131.951	177.961	132.071	174.252	131.842	161.81	131.098	91.6872	132.135	90.8264	132.282	85.322	131.511	45.2929	132.774	44.4843	132.07	39.4097	132.051	773.121	130.952	737.528	130.73	0	130.056	0
130.142	0	131.99	0	131.409	0	131.781	681.116	132.621	663.715	132.491	636.52	132.09	358.933	132.027	351.536	132.173	342.283	132.951	177.668	133.071	173.895	132.842	161.53	132.098	91.756	133.135	91.0247	133.282	85.1145	132.511	45.2468	133.774	44.3176	133.07	39.5386	133.051	772.15	131.952	736.32	131.73	0	131.056	0
131.142	0	132.99	0	132.409	0	132.781	680.38	133.621	663.063	133.491	635.647	133.09	358.47	133.027	350.94	133.173	341.845	133.951	177.434	134.071	173.911	133.842	161.25	133.098	91.7882	134.135	90.8063	134.282	85.1672	133.511	45.3163	134.774	44.0764	134.07	39.3495	134.051	771.075	132.952	735.246	132.73	0	132.056	0
132.142	0	133.99	0	133.409	0	133.781	679.677	134.621	662.397	134.491	635.131	134.09	358.259	134.027	350.634	134.173	341.563	134.951	177.461	135.071	173.819	134.842	161.393	134.098	91.5226	135.135	90.5904	135.282	85.0563	134.511	45.1808	135.774	44.0837	135.07	39.219	135.051	769.789	133.952	734.272	133.73	0	133.056	0
133.142	0	134.99	0	134.409	0	134.781	678.854	135.621	661.713	135.491	634.419	135.09	358.009	135.027	350.619	135.173	341.318	135.951	177.314	136.071	173.653	135.842	161.253	135.098	91.5508	136.135	90.5151	136.282	85.0755	135.511	45.2169	136.774	44.2685	136.07	39.1788	136.051	768.653	134.952	733.004	134.73	0	134.056	0
134.142	0	135.99	0	135.409	0	135.781	678.322	136.621	660.843	136.491	633.774	136.09	357.465	136.027	350.066	136.173	340.757	136.951	177.137	137.071	173.357	136.842	160.993	136.098	91.6033	137.135	90.4497	137.282	85.0144	136.511	45.1847	137.774	44.1745	137.07	39.1788	137.051	767.545	135.952	731.819	135.73	0	135.056	0
135.142	0	136.99	0	136.409	0	136.781	677.409	137.621	660.133	137.491	633.361	137.09	357.12	137.027	349.745	137.173	340.759	137.951	177.05	138.071	173.28	137.842	160.755	137.098	91.4031	138.135	90.4363	138.282	84.7037	137.511	45.0589	138.774	44.0501	138.07	39.033	138.051	766.476	136.952	730.892	136.73	0	136.056	0
136.142	0	137.99	0	137.409	0	137.781	676.705	138.621	659.466	138.491	632.504	138.09	356.885	138.027	349.421	138.173	340.403	138.951	176.828	139.071	173.009	138.842	160.73	138.098	91.4225	139.135	90.1864	139.282	84.8186	138.511	45.0271	139.774	44.0151	139.07	39.1016	139.051	765.304	137.952	729.859	137.73	0	137.056	0
137.142	0	138.99	0	138.409	0	138.781	676.1	139.621	658.751	139.491	631.854	139.09	356.644	139.027	349.213	139.173	340.169	139.951	176.795	140.071	172.911	139.842	160.532	139.098	91.1209	140.135	90.2805	140.282	84.7126	139.511	44.9949	140.774	44.1228	140.07	39.1095	140.051	764.247	138.952	728.666	138.73	0	138.056	0
138.142	0	139.99	0	139.409	0	139.781	675.313	140.621	658.013	140.491	631.095	140.09	356.261	140.027	349.005	140.173	339.803	140.951	176.588	141.071	172.708	140.842	160.354	140.098	91.1361	141.135	90.1244	141.282	84.5202	140.511	45.0508	141.774	43.7209	141.07	38.8747	141.051	763.13	139.952	727.779	139.73	0	139.056	0
139.142	0	140.99	0	140.409	0	140.781	674.581	141.621	657.503	141.491	630.579	141.09	356.06	141.027	348.557	141.173	339.609	141.951	176.645	142.071	172.69	141.842	160.121	141.098	90.9448	142.135	89.9228	142.282	84.4134	141.511	44.8967	142.774	43.9114	142.07	38.5829	142.051	761.905	140.952	726.567	140.73	0	140.056	0
140.142	0	141.99	0	141.409	0	141.781	673.97	142.621	656.662	142.491	629.805	142.09	355.859	142.027	348.281	142.173	339.412	142.951	176.519	143.071	172.551	142.842	160.167	142.098	90.8761	143.135	89.8922	143.282	84.603	142.511	44.9887	143.774	44.0989	143.07	38.9968	143.051	760.941	141.952	725.475	141.73	0	141.056	0
141.142	0	142.99	0	142.409	0	142.781	673.283	143.621	656.143	143.491	629.275	143.09	355.561	143.027	348.113	143.173	339.185	143.951	176.211	144.071	172.45	143.842	160.127	143.098	90.8241	144.135	89.8596	144.282	84.3895	143.511	44.956	144.774	44.1201	144.07	39.0688	144.051	760.111	142.952	724.661	142.73	0	142.056	0
142.142	0	143.99	0	143.409	0	143.781	672.64	144.621	655.331	144.491	628.697	144.09	355.151	144.027	347.756	144.173	338.926	144.951	175.898	145.071	172.117	144.842	159.978	144.098	90.6766	145.135	89.8647	145.282	84.3101	144.511	45.0321	145.774	43.7758	145.07	38.9403	145.051	758.885	143.952	723.659	143.73	0	143.056	0
143.142	0	144.99	0	144.409	0	144.781	671.933	145.621	654.78	145.491	628.04	145.09	354.693	145.027	347.47	145.173	338.37	145.951	176.054	146.071	172.27	145.842	160.09	145.098	90.8893	146.135	89.6866	146.282	84.2669	145.511	44.9122	146.774	43.936	146.07	38.7645	146.051	757.818	144.952	722.558	144.73	0	144.056	0
144.142	0	145.99	0	145.409	0	145.781	671.46	146.621	654.071	146.491	627.47	146.09	354.4	146.027	347.037	146.173	338.431	146.951	175.864	147.071	172.002	146.842	159.971	146.098	90.6228	147.135	89.7355	147.282	84.2152	146.511	44.869	147.774	43.7885	147.07	39.0004	147.051	756.955	145.952	721.309	145.73	0	145.056	0
145.142	0	146.99	0	146.409	0	146.781	670.63	147.621	653.491	147.491	626.738	147.09	354.233	147.027	346.814	147.173	337.989	147.951	175.508	148.071	171.642	147.842	159.522	147.098	90.7356	148.135	89.6139	148.282	84.1272	147.511	44.8112	148.774	43.798	148.07	38.7934	148.051	755.728	146.952	720.733	146.73	0	146.056	0
146.142	0	147.99	0	147.409	0	147.781	669.888	148.621	652.944	148.491	626.189	148.09	353.78	148.027	346.388	148.173	337.503	148.951	175.368	149.071	171.393	148.842	159.222	148.098	90.5336	149.135	89.4396	149.282	84.0361	148.511	44.7892	149.774	43.547	149.07	38.8012	149.051	754.746	147.952	719.576	147.73	0	147.056	0
147.142	0	148.99	0	148.409	0	148.781	669.172	149.621	652.209	149.491	625.517	149.09	353.436	149.027	346.298	149.173	337.553	149.951	175.398	150.071	171.61	149.842	159.439	149.098	90.5471	150.135	89.5184	150.282	84.1247	149.511	44.7026	150.774	43.7634	150.07	38.8416	150.051	753.638	148.952	718.614	148.73	0	148.056	0
148.142	0	149.99	0	149.409	0	149.781	668.59	150.621	651.62	150.491	625.06	150.09	353.225	150.027	345.942	150.173	337.214	150.951	175.059	151.071	171.402	150.842	159.235	150.098	90.474	151.135	89.6574	151.282	84.0149	150.511	44.8777	151.774	43.6226	151.07	38.8687	151.051	752.79	149.952	717.664	149.73	0	149.056	0
149.142	0	150.99	0	150.409	0	150.781	667.952	151.621	650.883	151.491	624.322	151.09	352.897	151.027	345.622	151.173	336.823	151.951	175.033	152.071	171.235	151.842	159.184	151.098	90.5239	152.135	89.5358	152.282	84.0822	151.511	44.7797	152.774	43.7103	152.07	38.8501	152.051	752.006	150.952	716.605	150.73	0	150.056	0
150.142	0	151.99	0	151.409	0	151.781	667.239	152.621	650.271	152.491	623.615	152.09	352.59	152.027	345.277	152.173	336.421	152.951	175.001	153.071	171.202	152.842	159.087	152.098	90.4385	153.135	89.4924	153.282	84.1395	152.511	44.73	153.774	43.7694	153.07	38.8188	153.051	750.977	151.952	715.631	151.73	0	151.056	0
151.142	0	152.99	0	152.409	0	152.781	666.747	153.621	649.695	153.491	623.294	153.09	352.514	153.027	345.159	153.173	336.203	153.951	174.919	154.071	171.162	153.842	159.082	153.098	90.4305	154.135	89.4557	154.282	83.7947	153.511	44.7567	154.774	43.4666	154.07	38.7694	154.051	749.786	152.952	714.749	152.73	0	152.056	0
152.142	0	153.99	0	153.409	0	153.781	666.208	154.621	649.106	154.491	622.628	154.09	352.315	154.027	345.079	154.173	336.074	154.951	174.941	155.071	171.029	154.842	158.785	154.098	90.4142	155.135	89.4687	155.282	83.8402	154.511	44.6659	155.774	43.6807	155.07	38.6995	155.051	748.805	153.952	713.627	153.73	0	153.056	0
153.142	0	154.99	0	154.409	0	154.781	665.392	155.621	648.435	155.491	621.885	155.09	351.839	155.027	344.507	155.173	335.779	155.951	174.665	156.071	170.711	155.842	158.554	155.098	90.2707	156.135	89.058	156.282	83.9979	155.511	44.5859	156.774	43.4824	156.07	38.7732	156.051	747.974	154.952	712.873	154.73	0	154.056	0
154.142	0	155.99	0	155.409	0	155.781	664.976	156.621	647.913	156.491	621.369	156.09	351.801	156.027	344.388	156.173	335.588	156.951	174.655	157.071	170.73	156.842	158.488	156.098	89.937	157.135	89.3484	157.282	83.863	156.511	44.7147	157.774	43.7843	157.07	38.576	157.051	746.859	155.952	711.963	155.73	0	155.056	0
155.142	0	156.99	0	156.409	0	156.781	664.371	157.621	647.276	157.491	620.831	157.09	351.375	157.027	344.185	157.173	335.323	157.951	174.47	158.071	170.778	157.842	158.57	157.098	90.1707	158.135	89.2842	158.282	83.742	157.511	44.7709	158.774	43.5995	158.07	38.6799	158.051	745.818	156.952	710.958	156.73	0	156.056	0
156.142	0	157.99	0	157.409	0	157.781	663.754	158.621	646.604	158.491	620.388	158.09	351.076	158.027	343.692	158.173	335.027	158.951	174.586	159.071	170.702	158.842	158.445	158.098	90.2033	159.135	89.1666	159.282	83.6658	158.511	44.4699	159.774	43.6621	159.07	38.4726	159.051	744.884	157.952	709.834	157.73	0	157.056	0
157.142	0	158.99	0	158.409	0	158.781	663.137	159.621	646.187	159.491	619.691	159.09	351.09	159.027	343.793	159.173	334.992	159.951	174.362	160.071	170.382	159.842	158.307	159.098	89.9533	160.135	89.0788	160.282	83.6736	159.511	44.3066	160.774	43.6114	160.07	38.4745	160.051	743.816	158.952	708.928	158.73	0	158.056	0
158.142	0	159.99	0	159.409	0	159.781	662.428	160.621	645.444	160.491	619.138	160.09	350.805	160.027	343.165	160.173	334.471	160.951	174.172	161.071	170.166	160.842	157.85	160.098	89.8484	161.135	88.9549	161.282	83.5374	160.511	44.3392	161.774	43.6439	161.07	38.4967	161.051	743.058	159.952	708.101	159.73	0	159.056	0
159.142	0	160.99	0	160.409	0	160.781	661.898	161.621	644.778	161.491	618.425	161.09	350.242	161.027	342.868	161.173	334.246	161.951	173.941	162.071	170.03	161.842	157.701	161.098	89.811	162.135	88.8476	162.282	83.4598	161.511	44.3425	162.774	43.3389	162.07	38.5145	162.051	742.147	160.952	707.206	160.73	0	160.056	0
160.142	0	161.99	0	161.409	0	161.781	661.142	162.621	644.349	162.491	617.983	162.09	349.875	162.027	342.513	162.173	333.848	162.951	173.835	163.071	169.885	162.842	157.719	162.098	89.6694	163.135	88.8371	163.282	83.4767	162.511	44.3596	163.774	43.4113	163.07	38.3523	163.051	741.277	161.952	706.164	161.73	0	161.056	0
161.142	0	162.99	0	162.409	0	162.781	660.738	163.621	643.891	163.491	617.453	163.09	349.835	163.027	342.402	163.173	333.782	163.951	173.839	164.071	170.078	163.842	157.824	163.098	89.7009	164.135	88.9639	164.282	83.4831	163.511	44.3772	164.774	43.6152	164.07	38.315	164.051	740.244	162.952	705.236	162.73	0	162.056	0
162.142	0	163.99	0	163.409	0	163.781	660.104	164.621	643.28	164.491	616.95	164.09	349.817	164.027	342.204	164.173	333.654	164.951	173.556	165.071	169.97	164.842	157.695	164.098	89.9505	165.135	89.0251	165.282	83.5042	164.511	44.5526	165.774	43.4775	165.07	38.5807	165.051	739.269	163.952	704.489	163.73	0	163.056	0
163.142	0	164.99	0	164.409	0	164.781	659.471	165.621	642.799	165.491	616.308	165.09	349.495	165.027	341.87	165.173	333.296	165.951	173.642	166.071	169.914	165.842	157.608	165.098	89.8045	166.135	88.7946	166.282	83.2948	165.511	44.3821	166.774	43.3583	166.07	38.5247	166.051	738.178	164.952	703.801	164.73	0	164.056	0
164.142	0	165.99	0	165.409	0	165.781	658.896	166.621	642.384	166.491	615.888	166.09	349.191	166.027	341.796	166.173	333.18	166.951	173.423	167.071	169.643	166.842	157.577	166.098	89.8094	167.135	88.7771	167.282	83.4645	166.511	44.3736	167.774	43.2756	167.07	38.5004	167.051	737.279	165.952	702.642	165.73	0	165.056	0
165.142	0	166.99	0	166.409	0	166.781	658.422	167.621	641.443	167.491	615.113	167.09	348.848	167.027	341.508	167.173	332.676	167.951	173.166	168.071	169.398	167.842	157.238	167.098	89.6602	168.135	88.5815	168.282	83.3481	167.511	44.1609	168.774	43.3701	168.07	38.418	168.051	736.559	166.952	701.978	166.73	0	166.056	0
166.142	0	167.99	0	167.409	0	167.781	657.607	168.621	640.798	168.491	614.641	168.09	348.389	168.027	341.291	168.173	332.352	168.951	172.872	169.071	169.1	168.842	156.977	168.098	89.4706	169.135	88.2083	169.282	83.0058	168.511	44.2616	169.774	43.1713	169.07	38.3377	169.051	735.415	167.952	701.096	167.73	0	167.056	0
167.142	0	168.99	0	168.409	0	168.781	656.921	169.621	640.277	169.491	613.902	169.09	348.092	169.027	340.927	169.173	332.099	169.951	172.788	170.071	169.157	169.842	156.857	169.098	89.3681	170.135	88.0963	170.282	83.0374	169.511	43.8559	170.774	42.9892	170.07	38.2427	170.051	734.5	168.952	699.935	168.73	0	168.056	0
168.142	0	169.99	0	169.409	0	169.781	656.526	170.621	639.79	170.491	613.447	170.09	347.829	170.027	340.625	170.173	331.892	170.951	172.956	171.071	169.124	170.842	157.029	170.098	89.4731	171.135	88.1297	171.282	83.0164	170.511	43.8946	171.774	43.3364	171.07	38.1979	171.051	733.757	169.952	698.916	169.73	0	169.056	0
169.142	0	170.99	0	170.409	0	170.781	656.039	171.621	639.289	171.491	613.115	171.09	347.775	171.027	340.653	171.173	331.839	171.951	172.612	172.071	168.868	171.842	156.925	171.098	89.4396	172.135	88.2189	172.282	83.1444	171.511	43.9404	172.774	43.096	172.07	38.4547	172.051	732.601	170.952	698.056	170.73	0	170.056	0
170.142	0	171.99	0	171.409	0	171.781	655.448	172.621	638.666	172.491	612.505	172.09	347.309	172.027	340.284	172.173	331.352	172.951	172.56	173.071	168.682	172.842	156.59	172.098	89.2651	173.135	88.1799	173.282	83.023	172.511	44.0442	173.774	43.0321	173.07	38.2897	173.051	731.927	171.952	697.222	171.73	0	171.056	0
171.142	0	172.99	0	172.409	0	172.781	654.739	173.621	638.092	173.491	611.976	173.09	347.002	173.027	339.93	173.173	331.123	173.951	172.497	174.071	168.719	173.842	156.482	173.098	89.2604	174.135	88.1851	174.282	82.8964	173.511	44.0659	174.774	42.982	174.07	38.1361	174.051	730.949	172.952	696.641	172.73	0	172.056	0
172.142	0	173.99	0	173.409	0	173.781	654.244	174.621	637.615	174.491	611.565	174.09	346.946	174.027	339.731	174.173	330.978	174.951	172.464	175.071	168.726	174.842	156.524	174.098	89.1252	175.135	88.015	175.282	82.972	174.511	44.0265	175.774	42.967	175.07	38.3097	175.051	730.16	173.952	695.622	173.73	0	173.056	0
173.142	0	174.99	0	174.409	0	174.781	653.708	175.621	637.111	175.491	610.941	175.09	346.696	175.027	339.481	175.173	330.883	175.951	172.338	176.071	168.587	175.842	156.487	175.098	89.093	176.135	87.9956	176.282	82.8409	175.511	43.8903	176.774	43.2011	176.07	38.4077	176.051	729.262	174.952	694.92	174.73	0	174.056	0
174.142	0	175.99	0	175.409	0	175.781	653.052	176.621	636.416	176.491	610.318	176.09	346.421	176.027	339.133	176.173	330.694	176.951	172.216	177.071	168.478	176.842	156.335	176.098	89.1917	177.135	88.1384	177.282	83.0335	176.511	43.9675	177.774	43.0113	177.07	38.4421	177.051	728.415	175.952	694.076	175.73	0	175.056	0
175.142	0	176.99	0	176.409	0	176.781	652.446	177.621	635.952	177.491	610.089	177.09	346.284	177.027	339.006	177.173	330.381	177.951	172.304	178.071	168.43	177.842	156.346	177.098	89.0877	178.135	88.0261	178.282	82.7912	177.511	43.9993	178.774	42.9071	178.07	38.1001	178.051	727.467	176.952	693.236	176.73	0	176.056	0
176.142	0	177.99	0	177.409	0	177.781	651.999	178.621	635.338	178.491	609.274	178.09	346.031	178.027	338.888	178.173	330.074	178.951	172.075	179.071	168.375	178.842	156.091	178.098	88.9893	179.135	88.041	179.282	82.984	178.511	43.9566	179.774	43.1689	179.07	38.3437	179.051	726.538	177.952	692.202	177.73	0	177.056	0
177.142	0	178.99	0	178.409	0	178.781	651.305	179.621	634.765	179.491	608.849	179.09	345.722	179.027	338.416	179.173	329.731	179.951	172.123	180.071	168.264	179.842	155.98	179.098	89.0072	180.135	87.8241	180.282	83.0462	179.511	43.9291	180.774	43.1129	180.07	38.4272	180.051	726.08	178.952	691.411	178.73	0	178.056	0
178.142	0	179.99	0	179.409	0	179.781	650.742	180.621	634.286	180.491	608.29	180.09	345.414	180.027	338.124	180.173	329.512	180.951	171.799	181.071	168.045	180.842	155.712	180.098	88.8377	181.135	87.7756	181.282	82.8266	180.511	44.0804	181.774	42.9934	181.07	38.3924	181.051	725.095	179.952	690.757	179.73	0	179.056	0
179.142	0	180.99	0	180.409	0	180.781	650.173	181.621	633.805	181.491	607.846	181.09	345.33	181.027	338.038	181.173	329.252	181.951	171.789	182.071	168.08	181.842	155.798	181.098	88.9824	182.135	87.9647	182.282	82.5243	181.511	43.884	182.774	42.7739	182.07	38.2528	182.051	724.143	180.952	689.813	180.73	0	180.056	0
180.142	0	181.99	0	181.409	0	181.781	649.674	182.621	633.204	182.491	607.399	182.09	345.101	182.027	337.641	182.173	329.141	182.951	171.971	183.071	168.338	182.842	155.752	182.098	88.8173	183.135	87.5926	183.282	82.5266	182.511	43.8308	183.774	42.9537	183.07	38.1204	183.051	723.149	181.952	688.95	181.73	0	181.056	0
181.142	0	182.99	0	182.409	0	182.781	649.328	183.621	632.591	183.491	607.043	183.09	344.817	183.027	337.676	183.173	329.172	183.951	171.552	184.071	167.768	183.842	155.61	183.098	88.7426	184.135	87.6676	184.282	82.5707	183.511	43.8097	184.774	42.9564	184.07	38.1699	184.051	722.396	182.952	688.046	182.73	0	182.056	0
182.142	0	183.99	0	183.409	0	183.781	648.588	184.621	632.018	184.491	606.288	184.09	344.411	184.027	337.272	184.173	328.558	184.951	171.217	185.071	167.535	184.842	155.147	184.098	88.8468	185.135	87.5988	185.282	82.5388	184.511	43.9089	185.774	42.7042	185.07	38.2912	185.051	721.637	183.952	687.283	183.73	0	183.056	0
183.142	0	184.99	0	184.409	0	184.781	648.035	185.621	631.48	185.491	605.775	185.09	344.215	185.027	336.947	185.173	328.317	185.951	171.272	186.071	167.595	185.842	155.282	185.098	88.7429	186.135	87.7415	186.282	82.367	185.511	43.7213	186.774	42.944	186.07	38.2049	186.051	720.689	184.952	686.577	184.73	0	184.056	0
184.142	0	185.99	0	185.409	0	185.781	647.494	186.621	631.088	186.491	605.236	186.09	344.017	186.027	336.773	186.173	328.262	186.951	171.069	187.071	167.505	186.842	155.327	186.098	88.7573	187.135	87.5511	187.282	82.3387	186.511	43.7362	187.774	42.6629	187.07	38.2199	187.051	719.731	185.952	685.795	185.73	0	185.056	0
185.142	0	186.99	0	186.409	0	186.781	646.961	187.621	630.711	187.491	604.819	187.09	343.853	187.027	336.609	187.173	328.174	187.951	171.032	188.071	167.313	187.842	155.171	187.098	88.5562	188.135	87.4551	188.282	82.2243	187.511	43.5717	188.774	42.8047	188.07	38.084	188.051	718.897	186.952	684.717	186.73	0	186.056	0
186.142	0	187.99	0	187.409	0	187.781	646.459	188.621	629.939	188.491	604.189	188.09	343.608	188.027	336.322	188.173	327.645	188.951	170.746	189.071	167.112	188.842	154.941	188.098	88.3529	189.135	87.3549	189.282	82.2802	188.511	43.5619	189.774	42.8135	189.07	38.1138	189.051	718.099	187.952	683.927	187.73	0	187.056	0
187.142	0	188.99	0	188.409	0	188.781	645.736	189.621	629.414	189.491	603.646	189.09	343.087	189.027	335.965	189.173	327.248	189.951	170.803	190.071	167.048	189.842	154.834	189.098	88.3895	190.135	87.2891	190.282	82.0361	189.511	43.6186	190.774	42.7223	190.07	37.979	190.051	717.339	188.952	683.247	188.73	0	188.056	0
188.142	0	189.99	0	189.409	0	189.781	645.272	190.621	628.926	190.491	603.44	190.09	343.081	190.027	335.853	190.173	327.318	190.951	170.773	191.071	167.092	190.842	154.969	190.098	88.3571	191.135	87.1914	191.282	82.0791	190.511	43.4629	191.774	42.8138	191.07	37.8572	191.051	716.443	189.952	682.312	189.73	0	189.056	0
189.142	0	190.99	0	190.409	0	190.781	644.75	191.621	628.401	191.491	602.767	191.09	342.786	191.027	335.586	191.173	326.88	191.951	170.485	192.071	166.767	191.842	154.664	191.098	88.2841	192.135	87.1012	192.282	82.2221	191.511	43.4838	192.774	42.7793	192.07	38.1218	192.051	715.853	190.952	681.513	190.73	0	190.056	0
190.142	0	191.99	0	191.409	0	191.781	644.29	192.621	627.782	192.491	602.333	192.09	342.743	192.027	335.349	192.173	326.872	192.951	170.602	193.071	166.822	192.842	154.771	192.098	88.3007	193.135	87.4024	193.282	82.2015	192.511	43.4814	193.774	42.8825	193.07	37.9807	193.051	715.057	191.952	681.069	191.73	0	191.056	0
191.142	0	192.99	0	192.409	0	192.781	643.654	193.621	627.239	193.491	601.813	193.09	342.581	193.027	335.142	193.173	326.455	193.951	170.425	194.071	166.58	193.842	154.751	193.098	88.4178	194.135	87.2693	194.282	82.0495	193.511	43.6127	194.774	42.5469	194.07	38.2375	194.051	714.145	192.952	680.229	192.73	0	192.056	0
192.142	0	193.99	0	193.409	0	193.781	643.062	194.621	626.678	194.491	601.148	194.09	342.139	194.027	334.956	194.173	326.218	194.951	170.38	195.071	166.593	194.842	154.654	194.098	88.3855	195.135	87.1917	195.282	82.0859	194.511	43.5341	195.774	42.5921	195.07	37.9993	195.051	713.346	193.952	679.503	193.73	0	193.056	0
193.142	0	194.99	0	194.409	0	194.781	642.545	195.621	626.293	195.491	600.864	195.09	342.067	195.027	334.921	195.173	326.241	195.951	170.262	196.071	166.272	195.842	154.421	195.098	88.1539	196.135	87.1315	196.282	82.0677	195.511	43.5049	196.774	42.6393	196.07	37.9876	196.051	712.539	194.952	678.726	194.73	0	194.056	0
194.142	0	195.99	0	195.409	0	195.781	642.044	196.621	625.712	196.491	600.183	196.09	341.72	196.027	334.614	196.173	325.816	196.951	170.068	197.071	166.348	196.842	154.375	196.098	88.0975	197.135	87.0755	197.282	81.8069	196.511	43.6365	197.774	42.6313	197.07	37.9047	197.051	711.67	195.952	677.758	195.73	0	195.056	0
195.142	0	196.99	0	196.409	0	196.781	641.677	197.621	625.127	197.491	599.602	197.09	341.412	197.027	334.435	197.173	325.727	197.951	169.998	198.071	166.106	197.842	154.233	197.098	87.9276	198.135	86.9821	198.282	81.7833	197.511	43.6739	198.774	42.5956	198.07	38.0108	198.051	710.967	196.952	676.939	196.73	0	196.056	0
196.142	0	197.99	0	197.409	0	197.781	641.135	198.621	624.59	198.491	599.066	198.09	341.21	198.027	334.068	198.173	325.399	198.951	169.697	199.071	166.011	198.842	154.123	198.098	87.9066	199.135	86.7395	199.282	81.6906	198.511	43.5224	199.774	42.6633	199.07	37.8199	199.051	710.193	197.952	676.19	197.73	0	197.056	0
197.142	0	198.99	0	198.409	0	198.781	640.489	199.621	624.309	199.491	598.72	199.09	340.814	199.027	333.808	199.173	325.145	199.951	169.669	200.071	166.015	199.842	153.985	199.098	87.71	200.135	86.7371	200.282	81.6527	199.511	43.6737	200.774	42.5863	200.07	37.881	200.051	709.245	198.952	675.373	198.73	0	198.056	0
198.142	0	199.99	0	199.409	0	199.781	639.93	200.621	623.838	200.491	598.284	200.09	340.708	200.027	333.713	200.173	325.064	200.951	169.71	201.071	165.866	200.842	153.905	200.098	87.8332	201.135	86.806	201.282	81.7507	200.511	43.5482	201.774	42.5889	201.07	37.7607	201.051	708.392	199.952	674.694	199.73	0	199.056	0
199.142	0	200.99	0	200.409	0	200.781	639.608	201.621	623.252	201.491	597.918	201.09	340.496	201.027	333.492	201.173	324.62	201.951	169.682	202.071	165.894	201.842	153.779	201.098	87.8211	202.135	86.7541	202.282	81.6472	201.511	43.6442	202.774	42.2346	202.07	37.7827	202.051	707.693	200.952	674.026	200.73	0	200.056	0
200.142	0	201.99	0	201.409	0	201.781	639.021	202.621	622.781	202.491	597.369	202.09	340.288	202.027	333.294	202.173	324.469	202.951	169.477	203.071	165.612	202.842	153.734	202.098	87.6264	203.135	86.5318	203.282	81.6656	202.511	43.2965	203.774	42.4941	203.07	37.7444	203.051	706.873	201.952	673.205	201.73	0	201.056	0
201.142	0	202.99	0	202.409	0	202.781	638.611	203.621	622.197	203.491	596.976	203.09	340.207	203.027	333.029	203.173	324.352	203.951	169.529	204.071	165.623	203.842	153.584	203.098	87.5723	204.135	86.4036	204.282	81.5852	203.511	43.3732	204.774	42.4624	204.07	37.7574	204.051	706.271	202.952	672.311	202.73	0	202.056	0
202.142	0	203.99	0	203.409	0	203.781	638.04	204.621	621.666	204.491	596.583	204.09	339.893	204.027	332.742	204.173	324.114	204.951	169.142	205.071	165.376	204.842	153.406	204.098	87.4288	205.135	86.5016	205.282	81.368	204.511	43.4569	205.774	42.2544	205.07	37.6575	205.051	705.426	203.952	671.623	203.73	0	203.056	0
203.142	0	204.99	0	204.409	0	204.781	637.466	205.621	621.185	205.491	595.889	205.09	339.522	205.027	332.521	205.173	323.643	205.951	169.005	206.071	165.579	205.842	153.563	205.098	87.5939	206.135	86.4495	206.282	81.3589	205.511	43.2241	206.774	42.3096	206.07	37.6276	206.051	704.56	204.952	670.871	204.73	0	204.056	0
204.142	0	205.99	0	205.409	0	205.781	636.905	206.621	620.727	206.491	595.349	206.09	338.947	206.027	332.168	206.173	323.522	206.951	169.049	207.071	165.58	206.842	153.399	206.098	87.304	207.135	86.4697	207.282	81.362	206.511	43.1005	207.774	42.3737	207.07	37.6783	207.051	703.781	205.952	669.944	205.73	0	205.056	0
205.142	0	206.99	0	206.409	0	206.781	636.462	207.621	620.29	207.491	595.133	207.09	339.335	207.027	332.273	207.173	323.465	207.951	168.865	208.071	165.395	207.842	153.302	207.098	87.3484	208.135	86.7063	208.282	81.3714	207.511	43.1781	208.774	42.4596	208.07	37.7035	208.051	703.125	206.952	669.246	206.73	0	206.056	0
206.142	0	207.99	0	207.409	0	207.781	635.94	208.621	619.77	208.491	594.503	208.09	338.931	208.027	331.863	208.173	323.204	208.951	168.831	209.071	165.165	208.842	153.227	208.098	87.6737	209.135	86.4742	209.282	81.1638	208.511	43.4258	209.774	42.2466	209.07	37.6352	209.051	702.429	207.952	668.607	207.73	0	207.056	0
207.142	0	208.99	0	208.409	0	208.781	635.394	209.621	619.312	209.491	594.009	209.09	338.539	209.027	331.627	209.173	322.931	209.951	168.74	210.071	165.027	209.842	153.119	209.098	87.368	210.135	86.1884	210.282	81.04	209.511	43.1268	210.774	42.2696	210.07	37.6311	210.051	701.424	208.952	667.763	208.73	0	208.056	0
208.142	0	209.99	0	209.409	0	209.781	635.044	210.621	618.911	210.491	593.5	210.09	338.575	210.027	331.478	210.173	322.888	210.951	168.771	211.071	165.123	210.842	152.97	210.098	87.2366	211.135	86.2548	211.282	81.0834	210.511	43.0516	211.774	42.3186	211.07	37.5575	211.051	700.778	209.952	667.083	209.73	0	209.056	0
209.142	0	210.99	0	210.409	0	210.781	634.592	211.621	618.515	211.491	593.056	211.09	338.496	211.027	331.445	211.173	322.748	211.951	168.527	212.071	164.963	211.842	152.969	211.098	87.2505	212.135	86.366	212.282	81.2304	211.511	43.1084	212.774	42.6643	212.07	37.6394	212.051	700.019	210.952	666.325	210.73	0	210.056	0
210.142	0	211.99	0	211.409	0	211.781	634.27	212.621	617.839	212.491	592.468	212.09	338.254	212.027	331.205	212.173	322.577	212.951	168.466	213.071	164.82	212.842	152.903	212.098	87.3849	213.135	86.4135	213.282	81.3364	212.511	43.3268	213.774	42.5626	213.07	37.8828	213.051	699.581	211.952	665.694	211.73	0	211.056	0
211.142	0	212.99	0	212.409	0	212.781	633.561	213.621	617.398	213.491	592.027	213.09	337.742	213.027	330.839	213.173	322.166	213.951	168.31	214.071	164.734	213.842	152.838	213.098	87.4296	214.135	86.1224	214.282	81.0201	213.511	43.1971	214.774	42.1789	214.07	37.6465	214.051	698.623	212.952	665.25	212.73	0	212.056	0
212.142	0	213.99	0	213.409	0	213.781	633.052	214.621	616.884	214.491	591.674	214.09	337.804	214.027	330.681	214.173	322.133	214.951	168.473	215.071	164.852	214.842	152.869	214.098	87.39	215.135	86.2571	215.282	80.9415	214.511	43.0532	215.774	42.5556	215.07	37.4831	215.051	697.582	213.952	664.366	213.73	0	213.056	0
213.142	0	214.99	0	214.409	0	214.781	632.633	215.621	616.583	215.491	591.249	215.09	337.567	215.027	330.526	215.173	321.906	215.951	168.268	216.071	164.727	215.842	152.903	215.098	87.2913	216.135	86.0515	216.282	81.1623	215.511	43.0329	216.774	42.3395	216.07	37.8898	216.051	697.047	214.952	663.487	214.73	0	214.056	0
214.142	0	215.99	0	215.409	0	215.781	632.275	216.621	616.092	216.491	590.932	216.09	337.349	216.027	330.477	216.173	321.906	216.951	168.199	217.071	164.626	216.842	152.602	216.098	87.0681	217.135	85.8068	217.282	80.9692	216.511	43.1661	217.774	42.236	217.07	37.4764	217.051	696.257	215.952	663.042	215.73	0	215.056	0
215.142	0	216.99	0	216.409	0	216.781	631.823	217.621	615.586	217.491	590.276	217.09	337.135	217.027	330.266	217.173	321.551	217.951	167.806	218.071	164.355	217.842	152.479	217.098	86.83	218.135	85.9936	218.282	80.9251	217.511	42.8176	218.774	42.2096	218.07	37.3546	218.051	695.53	216.952	662.141	216.73	0	216.056	0
216.142	0	217.99	0	217.409	0	217.781	631.173	218.621	615.157	218.491	589.78	218.09	336.685	218.027	329.899	218.173	321.192	218.951	168.117	219.071	164.669	218.842	152.635	218.098	87.0897	219.135	85.9978	219.282	80.877	218.511	42.8917	219.774	42.24	219.07	37.5107	219.051	694.808	217.952	661.425	217.73	0	217.056	0
217.142	0	218.99	0	218.409	0	218.781	630.695	219.621	614.945	219.491	589.703	219.09	336.812	219.027	329.82	219.173	321.351	219.951	168.075	220.071	164.396	219.842	152.444	219.098	86.9306	220.135	85.798	220.282	80.7766	219.511	43.0648	220.774	42.1639	220.07	37.5133	220.051	694.158	218.952	660.709	218.73	0	218.056	0
218.142	0	219.99	0	219.409	0	219.781	630.367	220.621	614.259	220.491	588.926	220.09	336.493	220.027	329.619	220.173	320.922	220.951	167.574	221.071	164.069	220.842	152.145	220.098	86.9907	221.135	85.6705	221.282	80.8494	220.511	43.1625	221.774	42.132	221.07	37.453	221.051	693.317	219.952	660.111	219.73	0	219.056	0
219.142	0	220.99	0	220.409	0	220.781	629.782	221.621	613.757	221.491	588.555	221.09	336.216	221.027	329.157	221.173	320.551	221.951	167.68	222.071	164.068	221.842	152.096	221.098	86.6701	222.135	85.7448	222.282	80.78	221.511	42.8593	222.774	42.3076	222.07	37.3389	222.051	692.675	220.952	659.4	220.73	0	220.056	0
220.142	0	221.99	0	221.409	0	221.781	629.169	222.621	613.219	222.491	588.041	222.09	335.954	222.027	329.019	222.173	320.383	222.951	167.34	223.071	164.034	222.842	152.031	222.098	86.9096	223.135	85.7514	223.282	80.8062	222.511	43.0095	223.774	42.1224	223.07	37.5438	223.051	692.057	221.952	658.663	221.73	0	221.056	0
221.142	0	222.99	0	222.409	0	222.781	628.831	223.621	612.748	223.491	587.528	223.09	335.687	223.027	328.651	223.173	320.223	223.951	167.286	224.071	163.877	223.842	151.866	223.098	86.9304	224.135	85.6784	224.282	80.7018	223.511	42.838	224.774	42.3156	224.07	37.5108	224.051	691.362	222.952	657.951	222.73	0	222.056	0
222.142	0	223.99	0	223.409	0	223.781	628.231	224.621	612.242	224.491	587.017	224.09	335.415	224.027	328.471	224.173	319.956	224.951	167.326	225.071	163.591	224.842	151.897	224.098	86.8691	225.135	85.7701	225.282	80.7018	224.511	42.9601	225.774	42.4223	225.07	37.5792	225.051	690.729	223.952	657.228	223.73	0	223.056	0
223.142	0	224.99	0	224.409	0	224.781	627.779	225.621	611.924	225.491	586.726	225.09	335.262	225.027	328.28	225.173	319.839	225.951	167.322	226.071	163.754	225.842	151.751	225.098	87.0267	226.135	85.8294	226.282	80.4122	225.511	43.156	226.774	41.9506	226.07	37.5073	226.051	690.122	224.952	656.749	224.73	0	224.056	0
224.142	0	225.99	0	225.409	0	225.781	627.39	226.621	611.439	226.491	586.228	226.09	335.148	226.027	328.093	226.173	319.724	226.951	167.24	227.071	163.528	226.842	151.615	226.098	86.8578	227.135	85.6397	227.282	80.3301	226.511	42.9168	227.774	42.1219	227.07	37.2315	227.051	689.091	225.952	656.063	225.73	0	225.056	0
225.142	0	226.99	0	226.409	0	226.781	626.955	227.621	610.971	227.491	585.648	227.09	334.664	227.027	327.955	227.173	319.315	227.951	167.031	228.071	163.2	227.842	151.442	227.098	86.8199	228.135	85.4332	228.282	80.5742	227.511	42.7231	228.774	42.1309	228.07	37.5209	228.051	688.438	226.952	655.254	226.73	0	226.056	0
226.142	0	227.99	0	227.409	0	227.781	626.292	228.621	610.347	228.491	585.221	228.09	334.592	228.027	327.635	228.173	319.196	228.951	166.976	229.071	163.312	228.842	151.34	228.098	86.5569	229.135	85.547	229.282	80.4339	228.511	42.8077	229.774	42.1607	229.07	37.3518	229.051	687.682	227.952	654.536	227.73	0	227.056	0
227.142	0	228.99	0	228.409	0	228.781	625.86	229.621	609.939	229.491	584.821	229.09	334.412	229.027	327.447	229.173	319.058	229.951	166.615	230.071	163.403	229.842	151.456	229.098	86.7303	230.135	85.6925	230.282	80.2428	229.511	42.8901	230.774	42.1723	230.07	37.4466	230.051	686.863	228.952	653.905	228.73	0	228.056	0
228.142	0	229.99	0	229.409	0	229.781	625.391	230.621	609.388	230.491	584.236	230.09	334.113	230.027	327.16	230.173	318.686	230.951	166.779	231.071	163.171	230.842	151.331	230.098	86.8535	231.135	85.4444	231.282	80.1725	230.511	42.9692	231.774	42.0581	231.07	37.2963	231.051	686.187	229.952	653.111	229.73	0	229.056	0
229.142	0	230.99	0	230.409	0	230.781	624.863	231.621	608.737	231.491	584.011	231.09	334.074	231.027	327.097	231.173	318.715	231.951	166.627	232.071	162.823	231.842	151.129	231.098	86.6791	232.135	85.3345	232.282	80.1919	231.511	42.8486	232.774	42.0431	232.07	37.3139	232.051	685.41	230.952	652.581	230.73	0	230.056	0
230.142	0	231.99	0	231.409	0	231.781	624.271	232.621	608.48	232.491	583.512	232.09	333.77	232.027	326.854	232.173	318.294	232.951	166.383	233.071	162.803	232.842	151.122	232.098	86.6946	233.135	85.4125	233.282	80.2302	232.511	42.9062	233.774	42.0271	233.07	37.1936	233.051	684.861	231.952	651.797	231.73	0	231.056	0
231.142	0	232.99	0	232.409	0	232.781	623.846	233.621	608.023	233.491	583.015	233.09	333.549	233.027	326.718	233.173	318.279	233.951	166.495	234.071	162.764	233.842	151.062	233.098	86.6244	234.135	85.4026	234.282	80.2387	233.511	42.8991	234.774	42.0854	234.07	37.2635	234.051	684.197	232.952	651.286	232.73	0	232.056	0
232.142	0	233.99	0	233.409	0	233.781	623.487	234.621	607.354	234.491	582.568	234.09	333.189	234.027	326.533	234.173	318.169	234.951	166.378	235.071	162.687	234.842	150.995	234.098	86.4751	235.135	85.2423	235.282	80.3013	234.511	42.8796	235.774	41.9885	235.07	37.33	235.051	683.522	233.952	650.626	233.73	0	233.056	0
233.142	0	234.99	0	234.409	0	234.781	623.168	235.621	607.286	235.491	582.226	235.09	332.876	235.027	326.352	235.173	317.933	235.951	166.234	236.071	162.544	235.842	150.873	235.098	86.4017	236.135	85.1629	236.282	79.9639	235.511	42.7811	236.774	41.8227	236.07	37.1996	236.051	682.685	234.952	650.045	234.73	0	234.056	0
234.142	0	235.99	0	235.409	0	235.781	622.607	236.621	606.728	236.491	581.77	236.09	332.956	236.027	326.228	236.173	317.794	236.951	166.077	237.071	162.672	236.842	150.829	236.098	86.3447	237.135	85.2204	237.282	80.0866	236.511	42.6054	237.774	42.1251	237.07	37.1548	237.051	681.995	235.952	649.3	235.73	0	235.056	0
235.142	0	236.99	0	236.409	0	236.781	622.046	237.621	606.133	237.491	581.439	237.09	332.737	237.027	326.031	237.173	317.449	237.951	165.95	238.071	162.478	237.842	150.542	237.098	86.4362	238.135	85.0564	238.282	79.9391	237.511	42.8826	238.774	41.6995	238.07	37.3176	238.051	681.339	236.952	648.425	236.73	0	236.056	0
236.142	0	237.99	0	237.409	0	237.781	621.542	238.621	605.685	238.491	581.002	238.09	332.422	238.027	325.723	238.173	317.285	238.951	165.856	239.071	162.387	238.842	150.638	238.098	86.3497	239.135	84.9373	239.282	79.7876	238.511	42.5546	239.774	41.5851	239.07	37.0328	239.051	680.555	237.952	647.895	237.73	0	237.056	0
237.142	0	238.99	0	238.409	0	238.781	621.083	239.621	605.352	239.491	580.66	239.09	332.087	239.027	325.538	239.173	317.194	239.951	166.014	240.071	162.256	239.842	150.478	239.098	86.0956	240.135	84.7912	240.282	80.0927	239.511	42.3945	240.774	41.7468	240.07	37.0864	240.051	680	238.952	646.95	238.73	0	238.056	0
238.142	0	239.99	0	239.409	0	239.781	620.534	240.621	604.844	240.491	580.026	240.09	332.081	240.027	325.428	240.173	316.882	240.951	165.801	241.071	162.049	240.842	150.206	240.098	86.1252	241.135	84.5763	241.282	79.9955	240.511	42.644	241.774	41.7659	241.07	37.2002	241.051	679.501	239.952	646.393	239.73	0	239.056	0
239.142	0	240.99	0	240.409	0	240.781	620.133	241.621	604.207	241.491	579.339	241.09	331.829	241.027	325.015	241.173	316.584	241.951	165.318	242.071	161.706	241.842	150.066	241.098	86.0123	242.135	84.8267	242.282	79.8961	241.511	42.5817	242.774	41.7186	242.07	37.1428	242.051	678.692	240.952	645.889	240.73	0	240.056	0
240.142	0	241.99	0	241.409	0	241.781	619.529	242.621	603.852	242.491	578.989	242.09	331.313	242.027	324.722	242.173	316.162	242.951	165.433	243.071	162.097	242.842	149.975	242.098	86.0371	243.135	84.6508	243.282	79.8829	242.511	42.4982	243.774	41.6578	243.07	37.3016	243.051	678.021	241.952	644.984	241.73	0	241.056	0
241.142	0	242.99	0	242.409	0	242.781	619.141	243.621	603.474	243.491	578.711	243.09	331.349	243.027	324.618	243.173	316.362	243.951	165.665	244.071	162.061	243.842	150.11	243.098	86.0824	244.135	84.6169	244.282	79.8972	243.511	42.6253	244.774	41.7479	244.07	37.0715	244.051	677.439	242.952	644.332	242.73	0	242.056	0
242.142	0	243.99	0	243.409	0	243.781	618.808	244.621	603.135	244.491	578.369	244.09	331.309	244.027	324.655	244.173	316.07	244.951	165.312	245.071	161.714	244.842	149.948	244.098	86.0242	245.135	84.5106	245.282	79.6457	244.511	42.5927	245.774	41.6276	245.07	37.0488	245.051	676.575	243.952	643.757	243.73	0	243.056	0
243.142	0	244.99	0	244.409	0	244.781	618.506	245.621	602.66	245.491	577.813	245.09	330.924	245.027	324.164	245.173	315.852	245.951	165.137	246.071	161.577	245.842	149.837	245.098	85.8409	246.135	84.2751	246.282	79.637	245.511	42.3669	246.774	41.7871	246.07	36.9355	246.051	675.792	244.952	643.011	244.73	0	244.056	0
244.142	0	245.99	0	245.409	0	245.781	617.925	246.621	602.172	246.491	577.445	246.09	330.749	246.027	323.946	246.173	315.628	246.951	165.234	247.071	161.69	246.842	149.763	246.098	85.7771	247.135	84.5439	247.282	79.6711	246.511	42.5705	247.774	41.6692	247.07	36.8789	247.051	675.417	245.952	642.411	245.73	0	245.056	0
245.142	0	246.99	0	246.409	0	246.781	617.57	247.621	601.97	247.491	577.158	247.09	330.633	247.027	323.977	247.173	315.32	247.951	165.185	248.071	161.562	247.842	149.836	247.098	85.8865	248.135	84.4645	248.282	79.5483	247.511	42.5012	248.774	41.6509	248.07	36.7683	248.051	674.652	246.952	641.813	246.73	0	246.056	0
246.142	0	247.99	0	247.409	0	247.781	617.113	248.621	601.402	248.491	576.727	248.09	330.588	248.027	323.752	248.173	315.247	248.951	164.954	249.071	161.484	248.842	149.657	248.098	85.7519	249.135	84.4825	249.282	79.5391	248.511	42.5146	249.774	41.8847	249.07	36.856	249.051	674.199	247.952	641.154	247.73	0	247.056	0
247.142	0	248.99	0	248.409	0	248.781	616.655	249.621	600.85	249.491	576.174	249.09	330.144	249.027	323.482	249.173	314.987	249.951	164.782	250.071	161.197	249.842	149.69	249.098	85.8734	250.135	84.4665	250.282	79.8148	249.511	42.5342	250.774	41.699	250.07	36.8952	250.051	673.366	248.952	640.617	248.73	0	248.056	0
248.142	0	249.99	0	249.409	0	249.781	616.26	250.621	600.668	250.491	576.016	250.09	330.043	250.027	323.236	250.173	314.925	250.951	164.874	251.071	161.289	250.842	149.553	250.098	85.5292	251.135	84.2095	251.282	79.4549	250.511	42.4173	251.774	41.6288	251.07	36.5214	251.051	672.45	249.952	640.072	249.73	0	249.056	0
249.142	0	250.99	0	250.409	0	250.781	615.861	251.621	600.199	251.491	575.398	251.09	329.841	251.027	323.068	251.173	314.802	251.951	164.738	252.071	160.917	251.842	149.462	251.098	85.6577	252.135	84.3186	252.282	79.4811	251.511	42.3345	252.774	41.9203	252.07	36.7312	252.051	671.789	250.952	639.077	250.73	0	250.056	0
250.142	0	251.99	0	251.409	0	251.781	615.177	252.621	599.613	252.491	574.873	252.09	329.474	252.027	322.865	252.173	314.48	252.951	164.466	253.071	161	252.842	149.32	252.098	85.6459	253.135	84.2397	253.282	79.5531	252.511	42.6079	253.774	41.8625	253.07	37.1211	253.051	671.798	251.952	638.584	251.73	0	251.056	0
251.142	0	252.99	0	252.409	0	252.781	614.702	253.621	599.343	253.491	574.567	253.09	329.418	253.027	322.686	253.173	314.288	253.951	164.391	254.071	160.923	253.842	149.249	253.098	85.7427	254.135	84.3695	254.282	79.5592	253.511	42.6146	254.774	41.6274	254.07	36.8999	254.051	670.972	252.952	638.171	252.73	0	252.056	0
252.142	0	253.99	0	253.409	0	253.781	614.375	254.621	598.858	254.491	574.227	254.09	329.364	254.027	322.625	254.173	314.07	254.951	164.38	255.071	160.893	254.842	149.324	254.098	85.709	255.135	84.3029	255.282	79.4412	254.511	42.4737	255.774	41.6524	255.07	36.9	255.051	670.113	253.952	637.477	253.73	0	253.056	0
253.142	0	254.99	0	254.409	0	254.781	614.22	255.621	598.433	255.491	573.893	255.09	328.973	255.027	322.482	255.173	314.065	255.951	164.273	256.071	160.638	255.842	149.379	255.098	85.7378	256.135	84.2737	256.282	79.5176	255.511	42.5911	256.774	41.716	256.07	36.8704	256.051	669.58	254.952	636.737	254.73	0	254.056	0
254.142	0	255.99	0	255.409	0	255.781	613.601	256.621	597.97	256.491	573.234	256.09	328.798	256.027	322.276	256.173	313.71	256.951	164.137	257.071	160.561	256.842	149.044	256.098	85.7145	257.135	84.2514	257.282	79.4783	256.511	42.6631	257.774	41.6879	257.07	37.0876	257.051	669.027	255.952	636.257	255.73	0	255.056	0
255.142	0	256.99	0	256.409	0	256.781	613.252	257.621	597.787	257.491	572.873	257.09	328.56	257.027	321.966	257.173	313.6	257.951	164.217	258.071	160.73	257.842	149.04	257.098	85.6056	258.135	84.315	258.282	79.3798	257.511	42.5716	258.774	41.6353	258.07	36.9675	258.051	668.308	256.952	635.663	256.73	0	256.057	0
256.142	0	257.99	0	257.409	0	257.781	612.902	258.621	597.371	258.491	572.608	258.09	328.608	258.027	321.99	258.173	313.459	258.951	164.05	259.071	160.677	258.842	149.077	258.098	85.6331	259.135	84.2296	259.282	79.1119	258.511	42.696	259.774	41.5968	259.07	36.7396	259.051	667.51	257.952	635.141	257.73	0	257.057	0
257.142	0	258.99	0	258.409	0	258.781	612.426	259.621	596.627	259.491	572.231	259.09	328.358	259.027	321.782	259.173	313.426	259.951	164.051	260.071	160.572	259.842	149.005	259.098	85.3574	260.135	84.2018	260.282	79.0671	259.511	42.5082	260.774	41.6186	260.07	36.9229	260.051	667.071	258.952	634.275	258.73	0	258.057	0
258.142	0	259.99	0	259.409	0	259.781	612.005	260.621	596.231	260.491	571.847	260.09	328.111	260.027	321.639	260.173	313.316	260.951	163.872	261.071	160.429	260.842	148.877	260.098	85.4779	261.135	84.1624	261.282	79.1863	260.511	42.4939	261.774	41.7137	261.07	37.0629	261.051	666.684	259.952	633.692	259.73	0	259.057	0
259.142	0	260.99	0	260.409	0	260.781	611.585	261.621	595.602	261.491	571.276	261.09	327.846	261.027	321.159	261.173	313.018	261.951	163.672	262.071	160.361	261.842	148.629	261.098	85.4194	262.135	83.9961	262.282	79.0596	261.511	42.6214	262.774	41.5685	262.07	37.1099	262.051	666.034	260.952	633.246	260.73	0	260.057	0
260.142	0	261.99	0	261.409	0	261.781	610.989	262.621	595.404	262.491	570.917	262.09	327.762	262.027	321.021	262.173	312.865	262.951	163.711	263.071	160.267	262.842	148.522	262.098	85.4502	263.135	83.8806	263.282	79.0376	262.511	42.5123	263.774	41.4994	263.07	36.7457	263.051	665.13	261.952	632.772	261.73	0	261.057	0
261.142	0	262.99	0	262.409	0	262.781	610.609	263.621	594.913	263.491	570.41	263.09	327.553	263.027	320.887	263.173	312.7	263.951	163.551	264.071	160.091	263.842	148.471	263.098	85.3821	264.135	83.9477	264.282	79.1177	263.511	42.3189	264.774	41.6697	264.07	36.9819	264.051	664.703	262.952	631.81	262.73	0	262.057	0
262.142	0	263.99	0	263.409	0	263.781	610.214	264.621	594.566	264.491	569.923	264.09	327.233	264.027	320.565	264.173	312.3	264.951	163.59	265.071	160.126	264.842	148.278	264.098	85.1335	265.135	83.7923	265.282	79.1318	264.511	42.4243	265.774	41.5221	265.07	36.86	265.051	664.017	263.952	631.34	263.73	0	263.057	0
263.142	0	264.99	0	264.409	0	264.781	609.836	265.621	594.116	265.491	569.642	265.09	327.058	265.027	320.578	265.173	312.171	265.951	163.473	266.071	159.948	265.842	148.262	265.098	85.0491	266.135	83.9475	266.282	79.0291	265.511	42.4493	266.774	41.6776	266.07	36.9469	266.051	663.433	264.952	630.695	264.73	0	264.057	0
264.142	0	265.99	0	265.409	0	265.781	609.454	266.621	593.775	266.491	569.356	266.09	326.929	266.027	320.367	266.173	312.135	266.951	163.407	267.071	159.988	266.842	148.273	266.098	85.1466	267.135	83.8075	267.282	78.8391	266.511	42.4557	267.774	41.3632	267.07	36.9414	267.051	662.84	265.952	630.037	265.73	0	265.057	0
265.142	0	266.99	0	266.409	0	266.781	608.923	267.621	593.179	267.491	568.894	267.09	326.48	267.027	320.058	267.173	311.888	267.951	163.539	268.071	159.862	267.842	148.246	267.098	85.1652	268.135	83.7104	268.282	78.8583	267.511	42.3591	268.774	41.3005	268.07	36.8131	268.051	661.97	266.952	629.504	266.73	0	266.057	0
266.142	0	267.99	0	267.409	0	267.781	608.507	268.621	592.881	268.491	568.774	268.09	326.589	268.027	320.082	268.173	311.863	268.951	163.288	269.071	159.567	268.842	148.065	268.098	84.9247	269.135	83.5591	269.282	78.9178	268.511	42.3101	269.774	41.2238	269.07	36.9062	269.051	661.344	267.952	628.848	267.73	0	267.057	0
267.142	0	268.99	0	268.409	0	268.781	608.103	269.621	592.351	269.491	567.926	269.09	326.172	269.027	319.754	269.173	311.418	269.951	163.337	270.071	159.607	269.842	147.836	269.098	85.023	270.135	83.4244	270.282	78.7409	269.511	42.1763	270.774	41.3715	270.07	36.7667	270.051	660.692	268.952	628.163	268.73	0	268.057	0
268.142	0	269.99	0	269.409	0	269.781	607.761	270.621	592.092	270.491	567.67	270.09	325.93	270.027	319.504	270.173	311.35	270.951	163.244	271.071	159.493	270.842	147.969	270.098	84.8959	271.135	83.5722	271.282	79.0333	270.511	42.1306	271.774	41.3115	271.07	36.7974	271.051	660.142	269.952	627.542	269.73	0	269.057	0
269.142	0	270.99	0	270.409	0	270.781	607.243	271.621	591.741	271.491	567.302	271.09	325.763	271.027	319.404	271.173	311.106	271.951	163.185	272.071	159.439	271.842	147.828	271.098	84.9372	272.135	83.4895	272.282	78.8065	271.511	42.3317	272.774	41.2451	272.07	36.7986	272.051	659.591	270.952	627.135	270.73	0	270.057	0
270.142	0	271.99	0	271.409	0	271.781	606.946	272.621	591.251	272.491	566.876	272.09	325.685	272.027	319.301	272.173	310.935	272.951	163.007	273.071	159.528	272.842	147.84	272.098	84.9227	273.135	83.6173	273.282	78.7984	272.511	42.2758	273.774	41.4037	273.07	36.6601	273.051	658.911	271.952	626.601	271.73	0	271.057	0
271.142	0	272.99	0	272.409	0	272.781	606.284	273.621	590.829	273.491	566.63	273.09	325.492	273.027	319.175	273.173	310.775	273.951	162.92	274.071	159.361	273.842	147.857	273.098	84.9453	274.135	83.6378	274.282	78.6476	273.511	42.3797	274.774	41.0795	274.07	36.8542	274.051	658.348	272.952	625.91	272.73	0	272.057	0
272.142	0	273.99	0	273.409	0	273.781	606.023	274.621	590.49	274.491	566.306	274.09	325.478	274.027	319.163	274.173	310.63	274.951	162.81	275.071	159.189	274.842	147.715	274.098	84.8949	275.135	83.3678	275.282	78.4045	274.511	42.1521	275.774	41.0007	275.07	36.438	275.051	657.476	273.952	625.382	273.73	0	273.057	0
273.142	0	274.99	0	274.409	0	274.781	605.577	275.621	590.056	275.491	565.699	275.09	325.227	275.027	318.857	275.173	310.529	275.951	162.747	276.071	159.035	275.842	147.53	275.098	84.5747	276.135	83.317	276.282	78.6574	275.511	41.84	276.774	41.3287	276.07	36.5778	276.051	656.863	274.952	624.476	274.73	0	274.057	0
274.142	0	275.99	0	275.409	0	275.781	605.087	276.621	589.664	276.491	565.398	276.09	324.936	276.027	318.656	276.173	310.199	276.951	162.535	277.071	158.889	276.842	147.365	276.098	84.5271	277.135	83.1959	277.282	78.3798	276.511	42.1406	277.774	41.026	277.07	36.5378	277.051	656.31	275.952	624.074	275.73	0	275.057	0
275.142	0	276.99	0	276.409	0	276.781	604.661	277.621	589.13	277.491	564.812	277.09	324.581	277.027	318.404	277.173	309.814	277.951	162.213	278.071	158.81	277.842	147.201	277.098	84.497	278.135	83.2259	278.282	78.2679	277.511	42.0529	278.774	40.9762	278.07	36.3246	278.051	655.588	276.952	623.619	276.73	0	276.057	0
276.142	0	277.99	0	277.409	0	277.781	604.077	278.621	588.797	278.491	564.407	278.09	324.377	278.027	317.918	278.173	309.501	278.951	162.561	279.071	158.895	278.842	147.249	278.098	84.6365	279.135	83.0134	279.282	78.1433	278.511	42.0411	279.774	40.9132	279.07	36.3372	279.051	654.826	277.952	622.797	277.73	0	277.057	0
277.142	0	278.99	0	278.409	0	278.781	603.806	279.621	588.338	279.491	564.146	279.09	324.416	279.027	317.993	279.173	309.712	279.951	162.531	280.071	158.866	279.842	147.161	279.098	84.5848	280.135	83.1521	280.282	78.1951	279.511	41.747	280.774	41.3136	280.07	36.2181	280.051	654.26	278.952	622.122	278.73	0	278.057	0
278.142	0	279.99	0	279.409	0	279.781	603.248	280.621	588.198	280.491	563.766	280.09	324.434	280.027	317.93	280.173	309.456	280.951	162.286	281.071	158.807	280.842	147.07	280.098	84.5112	281.135	83.1224	281.282	78.3319	280.511	41.9121	281.774	41.1792	281.07	36.4588	281.051	653.718	279.952	621.653	279.73	0	279.057	0
279.142	0	280.99	0	280.409	0	280.781	603.009	281.621	587.672	281.491	563.368	281.09	324.037	281.027	317.595	281.173	309.163	281.951	162.454	282.071	158.688	281.842	147.083	281.098	84.6187	282.135	83.0736	282.282	78.3216	281.511	41.9608	282.774	41.2511	282.07	36.3898	282.051	653.262	280.952	621.021	280.73	0	280.057	0
280.142	0	281.99	0	281.409	0	281.781	602.821	282.621	587.363	282.491	563.152	282.09	323.912	282.027	317.577	282.173	308.99	282.951	162.432	283.071	158.799	282.842	147.084	282.098	84.4523	283.135	83.1712	283.282	78.4041	282.511	41.9177	283.774	41.2237	283.07	36.4217	283.051	652.611	281.952	620.578	281.73	0	281.057	0
281.142	0	282.99	0	282.409	0	282.781	602.405	283.621	586.953	283.491	562.875	283.09	323.627	283.027	317.405	283.173	309.019	283.951	162.313	284.071	158.646	283.842	147.036	283.098	84.2788	284.135	83.0521	284.282	78.2869	283.511	42.0272	284.774	41.169	284.07	36.4002	284.051	651.948	282.952	619.979	282.73	0	282.057	0

## Sheet: Fig 5G
WT	DLI-1 369-443	DLI-1 F392A/F393A	DLI-1 L396A/L397A
1.5075	0.6675	0.3	0.435		Kruskal-Wallis test
1.395	0.333149	0.48	0.4575		P value	<0.0001
1.5225	0.54	0.2925	0.7125
1.515	0.54	0.495	1.0125		Dunn's multiple comparisons test	Adjusted P Value
1.3875	0.39	0.675	0.8625
1.58713	0.4275	0.495	0.4125		Control vs. dli-1 369-443	<0.0001
1.5825	0.525	0.4575	0.3975		Control vs. dli-1 F392A/F393A	<0.0001
1.5375	0.675	0.598047	0.5325		Control vs. dli-1 L396A/L397A	<0.0001
1.5825	0.21932	0.7725	0.555		dli-1 369-443 vs. dli-1 F392A/F393A	>0.9999
1.5825	0.384305	0.255421	0.6975		dli-1 369-443 vs. dli-1 L396A/L397A	>0.9999
1.5075	0.5325	0.9	0.39		dli-1 F392A/F393A vs. dli-1 L396A/L397A	>0.9999
1.6275	0.1575	0.284375	0.345
1.485	0.8475	0.463125	0.855
1.24313	0.3	0.4225	0.300625			WT	DLI-1 369-443	DLI-1 F392A/F393A	DLI-1 L396A/L397A
1.32892	0.801704	0.2925	0.446875		Number of values	26	30	23	28
1.50065	0.500516	0.34125	0.4875		Mean	1.504	0.503	0.4602	0.4995
1.60062	0.446875	0.66625	0.641875		Std. Error of Mean	0.02309	0.03079	0.03688	0.03463
1.63312	0.7475	0.544375	0.316875
1.40562	0.723125	0.47125	0.50375
1.47063	0.26	0.265562	0.300625
1.68188	0.528125	0.219375	0.349375
1.57625	0.585	0.365625	0.560625
1.51224	0.333125	0.528125	0.333125
1.66562	0.50375		0.479375
1.22919	0.544375		0.365625
1.43813	0.65		0.414375
	0.43875		0.463125
	0.39		0.3575
	0.585
	0.511875

[truncated: 26 more sheets: Fig 5H, Fig 6D, Fig 6E, Fig 6G, Fig 6H, Fig 6I, Fig 7C, Fig 7D, Fig 7E, Fig 7G, Fig 8D, Fig 8F, S3A Fig, S3B Fig, S3C Fig, S4A Fig, S4B Fig, S5A Fig, S5B Fig, S5C Fig …]
